# Supplementary material for: High-complexity regions in mammalian genomes are enriched for developmental genes
Source: Bioinformatics. 2018 Nov 5;35(11):1813–9. doi: 10.1093/bioinformatics/bty922 (PMC6546125; doi:10.1093/bioinformatics/bty922)
Supplement: bty922_Supplementary_Tables [file bty922_supplementary_tables.xls]

## Sheet: S1_hs_10k_ann
W	I	O	E	O/E	P
5867	1234	1443	876.55	1.65	<0.0001
Chr	Start	End	Len	C_M	Sym
chr1	915001	928000	13000	1.0144	LOC100130417 SAMD11
chr1	1038001	1052000	14000	0.9984
chr1	1081001	1094000	13000	1.0034
chr1	1160001	1172000	12000	0.9998	MIR200A MIR200B MIR429 TTLL10
chr1	1230001	1244000	14000	1.0075	B3GALT6 SDF4
chr1	1304001	1316000	12000	1.0042	ACAP3 MIR6727 PUSL1 SNORD167
chr1	1323001	1341000	18000	1.01	CPTP INTS11 MIR6808 TAS1R3
chr1	1432001	1443000	11000	0.9976	LINC01770 VWA1
chr1	1622001	1632000	10000	0.9993	MMP23A MMP23B
chr1	1914001	1928000	14000	0.9993	CALML6 TMEM52
chr1	2172001	2183000	11000	1.0009	PRKCZ<AS1
chr1	2296001	2325000	29000	1.0023
chr1	2328001	2341000	13000	0.9976
chr1	2399001	2411000	12000	1.0047	PEX10
chr1	2494001	2536000	42000	1.0038	HES5 PANK4
chr1	2800001	2812000	12000	0.9998
chr1	2860001	2872000	12000	1.0015
chr1	3059001	3088000	29000	1.0107	LINC00982 PRDM16
chr1	3090001	3106000	16000	0.9998
chr1	3116001	3143000	27000	1.0004	MIR4251
chr1	3211001	3239000	28000	0.9984
chr1	3241001	3253000	12000	1.0102
chr1	3271001	3281000	10000	0.996
chr1	3391001	3406000	15000	0.9985
chr1	3411001	3422000	11000	0.9985
chr1	3452001	3470000	18000	1	ARHGEF16
chr1	3494001	3504000	10000	0.996
chr1	3515001	3526000	11000	0.9969
chr1	3680001	3693000	13000	1.0001	TP73
chr1	3770001	3780000	10000	0.996	SMIM1
chr1	4652001	4664000	12000	0.9977	AJAP1
chr1	4768001	4778000	10000	0.9993
chr1	5855001	5868000	13000	1.0062	MIR4689
chr1	5870001	5882000	12000	0.9993
chr1	5989001	6004000	15000	0.9999	KCNAB2 NPHP4
chr1	6240001	6253000	13000	1.014	HES3
chr1	6260001	6272000	12000	0.9982	GPR153
chr1	7464001	7474000	10000	0.996
chr1	7581001	7591000	10000	0.996
chr1	8349001	8368000	19000	0.9983
chr1	10632001	10642000	10000	0.996
chr1	10646001	10661000	15000	0.9997
chr1	10663001	10680000	17000	0.997
chr1	10686001	10696000	10000	0.996
chr1	13509001	13519000	10000	0.996	LRRC38
chr1	15939001	15954000	15000	1.0007
chr1	18105001	18115000	10000	0.996	IGSF21
chr1	18627001	18648000	21000	1.006	PAX7
chr1	18948001	18958000	10000	0.9977	IFFO2
chr1	24923001	24940000	17000	1.0054	RUNX3
chr1	27355001	27368000	13000	1.0083	MAP3K6
chr1	31729001	31740000	11000	0.9969
chr1	31750001	31773000	23000	0.9986	ADGRB2 MIR4254
chr1	35554001	35566000	12000	0.9971	KIAA0319L NCDN
chr1	37025001	37041000	16000	0.9998	GRIK3
chr1	37473001	37483000	10000	0.996	LINC01137 MIR6732 ZC3H12A
chr1	43434001	43444000	10000	0.996
chr1	43445001	43456000	11000	0.9969	HYI MIR6735 SZT2<AS1
chr1	43600001	43610000	10000	0.9993
chr1	43970001	43987000	17000	1.0032	ATP6V0B B4GALT2 DPH2
chr1	44405001	44417000	12000	1.0047	RNF220
chr1	46485001	46499000	14000	1.0022
chr1	47221001	47234000	13000	1.0042	TAL1
chr1	47436001	47447000	11000	0.996	FOXD2 FOXD2<AS1 LINC01389
chr1	50413001	50435000	22000	1.0148	DMRTA2
chr1	50968001	50979000	11000	0.996	CDKN2C
chr1	53319001	53329000	10000	0.9977	LINC01771 LRP8
chr1	53730001	53740000	10000	0.996	GLIS1
chr1	58777001	58787000	10000	0.9993	JUN LINC01135
chr1	63322001	63334000	12000	0.9976	FOXD3 FOXD3<AS1 MIR6068
chr1	75123001	75142000	19000	1.0101	LHX8
chr1	87326001	87341000	15000	1.0007	LMO4
chr1	90710001	90735000	25000	1.0036	BARHL2
chr1	92477001	92490000	13000	1.0017	GFI1
chr1	109246001	109256000	10000	1.0009	CELSR2
chr1	109619001	109633000	14000	0.9977	AMPD2
chr1	110060001	110075000	15000	1.0012	ALX3
chr1	110203001	110219000	16000	0.9979	KCNC4 LINC02586
chr1	110599001	110609000	10000	0.996	KCNA2
chr1	111981001	111992000	11000	0.9993	KCND3 LINC01750
chr1	112508001	112518000	10000	0.996	WNT2B
chr1	114146001	114160000	14000	0.9966	SYT6
chr1	118981001	119003000	22000	1.0037	LOC105378933 TBX15
chr1	145955001	145965000	10000	0.9993	ANKRD34A LIX1L POLR3GL
chr1	153771001	153781000	10000	0.9977	SLC27A3
chr1	154550001	154560000	10000	0.996	UBE2Q1 UBE2Q1<AS1
chr1	154999001	155011000	12000	1.0015	ZBTB7B
chr1	155076001	155089000	13000	1.0038	EFNA3
chr1	156837001	156850000	13000	0.9985
chr1	159922001	159933000	11000	0.9977	TAGLN2
chr1	160084001	160094000	10000	0.996
chr1	165346001	165362000	16000	1.0049	LMX1A
chr1	169100001	169110000	10000	0.996	ATP1B1 LOC101928596
chr1	180226001	180241000	15000	1.0154	LHX4
chr1	197907001	197928000	21000	1.0071	LHX9
chr1	200032001	200047000	15000	1.0132	NR5A2
chr1	204974001	204989000	15000	0.996
chr1	206504001	206516000	12000	0.9971	RASSF5
chr1	208236001	208247000	11000	0.996	PLXNA2
chr1	212602001	212615000	13000	1.0005	ATF3
chr1	213977001	213990000	13000	1.0026	PROX1 PROX1<AS1
chr1	217131001	217144000	13000	1.0017	ESRRG
chr1	220873001	220897000	24000	1.0076	HLX HLX<AS1
chr1	221733001	221744000	11000	0.9984	DUSP10
chr1	226979001	226989000	10000	0.9977
chr1	228140001	228151000	11000	1.0001	GJC2 GUK1
chr1	228208001	228221000	13000	0.9988	OBSCN OBSCN<AS1
chr1	228271001	228285000	14000	1.0045
chr1	228333001	228343000	10000	0.996
chr1	228364001	228380000	16000	0.9981
chr1	234604001	234614000	10000	1.0009	IRF2BP2
chr1	245151001	245162000	11000	0.9976	KIF26B
chr1	247328001	247338000	10000	0.9993	ZNF496
chr2	279579	293578	14000	0.9977	ALKAL2
chr2	879579	889578	10000	0.9993
chr2	3457579	3473578	16000	1.0072
chr2	12714579	12727578	13000	1.0005	TRIB2
chr2	14625579	14637578	12000	0.9982	FAM84A
chr2	19345579	19367578	22000	1.0138	MIR4757 OSR1
chr2	20216579	20226578	10000	0.996	SDC1
chr2	20617579	20627578	10000	0.9977
chr2	20644579	20654578	10000	1.0026	HS1BP3
chr2	20659579	20679578	20000	1.0079	GDF7
chr2	23682579	23700578	18000	1.0002
chr2	26576579	26586578	10000	0.996
chr2	28389579	28400578	11000	0.9993	FLJ31356 FOSL2
chr2	38067579	38077578	10000	1.0009	CYP1B1
chr2	43217579	43229578	12000	1.002	LINC01126 ZFP36L2
chr2	44923579	44950578	27000	1.0048	LINC01833 SIX3 SIX3<AS1
chr2	44998579	45016578	18000	1.0071	SIX2
chr2	60547579	60557578	10000	0.9977	BCL11A
chr2	63041579	63063578	22000	1.0133	LOC100132215 OTX1
chr2	66436579	66449578	13000	0.9989	MEIS1 MEIS1<AS2
chr2	66572579	66584578	12000	0.9987	LINC01798
chr2	70893579	70908578	15000	1.0058	VAX2
chr2	72126579	72155578	29000	1.008	CYP26B1
chr2	72911579	72930578	19000	1.0088	EMX1
chr2	73067579	73080578	13000	0.9973	SFXN5
chr2	74495579	74505578	10000	1.0026	LBX2 LBX2<AS1
chr2	96112579	96125578	13000	0.9971	ADRA2B
chr2	97653579	97664578	11000	1.0017	ACTR1B
chr2	104842579	104854578	12000	0.9977	LINC01158 POU3F3
chr2	109127579	109137578	10000	0.996	SH3RF3 SH3RF3<AS1
chr2	109371579	109381578	10000	0.9977
chr2	109400579	109412578	12000	0.9966
chr2	111111579	111127578	16000	1.0145	ACOXL<AS1 BCL2L11
chr2	113269579	113279578	10000	0.9977	PAX8
chr2	118826579	118863578	37000	1.0089	EN1
chr2	119217579	119227578	10000	0.996	STEAP3
chr2	120339579	120356578	17000	1.0055	INHBB
chr2	120434579	120444578	10000	0.996
chr2	131039579	131049578	10000	0.9977
chr2	132664579	132675578	11000	0.996	LYPD1
chr2	136111579	136122578	11000	0.9969	CXCR4
chr2	150478579	150489578	11000	0.996	RND3
chr2	156319579	156338578	19000	1.0044	NR4A2
chr2	161411579	161431578	20000	0.9988	TBR1
chr2	170710579	170720578	10000	1.0075	LINC01124 SP5
chr2	170811579	170825578	14000	1.0219	GAD1
chr2	172074579	172104578	30000	1.0081	DLX1 DLX2 DLX2<DT
chr2	174325579	174345578	20000	1.0054	LINC01305 SP9
chr2	176066579	176143578	77000	1.0014	EVX2 HOXD<AS2 HOXD10 HOXD11 HOXD12 HOXD13 HOXD8 HOXD9 LOC401021
chr2	176151579	176167578	16000	1.0068	HOXD3 HOXD4 MIR10B
chr2	178526579	178540578	14000	0.9971
chr2	178561579	178584578	23000	0.9994
chr2	181673579	181687578	14000	1.0081	NEUROD1
chr2	199452579	199472578	20000	1.0149	SATB2 SATB2<AS1
chr2	205676579	205689578	13000	1.0034	NRP2
chr2	218954579	218964578	10000	1.0026	CDK5R2
chr2	219054579	219065578	11000	1.0042	IHH MIR3131
chr2	219475579	219493578	18000	0.9983
chr2	219536579	219546578	10000	1.0009	CHPF TMEM198
chr2	219547579	219558578	11000	0.996	MIR3132
chr2	219626579	219636578	10000	0.996	SLC4A3
chr2	222288579	222310578	22000	1.005	CCDC140 PAX3
chr2	226789579	226804578	15000	1.0004	IRS1 RHBDD1
chr2	231921579	231932578	11000	1.0001	NPPC
chr2	235024579	235035578	11000	0.9993
chr2	236154579	236177578	23000	1.0192	GBX2
chr2	238694579	238704578	10000	0.9977
chr2	238845579	238856578	11000	0.9969	TWIST2
chr2	239153579	239164578	11000	0.996
chr2	239302579	239314578	12000	1.0037	MIR4269
chr2	239513579	239523578	10000	0.996
chr2	240126579	240145578	19000	0.9972	COPS9 OTOS
chr2	240248579	240260578	12000	0.9971
chr2	240428579	240440578	12000	0.9982	GPC1
chr2	240453579	240470578	17000	0.9985	LOC100130449 MIR149
chr2	240563579	240580578	17000	1.0049	RNPEPL1
chr2	240584579	240595578	11000	0.9985	CAPN10 CAPN10<DT
chr2	240711579	240725578	14000	1.001
chr2	240991579	241004578	13000	0.9985	SNED1
chr3	4976050	4987049	11000	0.9984	BHLHE40 BHLHE40<AS1
chr3	8760050	8771049	11000	0.9985	OXTR
chr3	10326050	10338049	12000	0.9987	MIR378B
chr3	13040050	13050049	10000	0.996
chr3	16881050	16892049	11000	0.996	PLCL2
chr3	27712050	27732049	20000	1.0017	EOMES
chr3	32813050	32823049	10000	0.9977	TRIM71
chr3	39183050	39193049	10000	0.996	XIRP1
chr3	43993050	44006049	13000	1.0005
chr3	46992050	47014049	22000	1.0047	NRADDP
chr3	47405050	47415049	10000	0.996
chr3	47846050	47856049	10000	0.9977	MIR1226
chr3	48414050	48436049	22000	0.9975	PLXNB1
chr3	48578050	48602049	24000	1.007	COL7A1 MIR711
chr3	48626050	48643049	17000	0.9991	MIR4793 MIR6824 SLC26A6
chr3	48648050	48666049	18000	1.0206	CELSR3 LINC02585
chr3	48998050	49008049	10000	0.9977	WDR6
chr3	49646050	49665049	19000	1.0011
chr3	49673050	49684049	11000	0.9985	APEH
chr3	49714050	49728049	14000	1.0026	AMIGO3 GMPPB
chr3	49803050	49813049	10000	0.996	INKA1 MIR5193 UBA7
chr3	50603050	50618049	15000	0.997	CISH MAPKAPK3
chr3	51376050	51401049	25000	1.0049	MANF RBM15B
chr3	52048050	52063049	15000	1.0026	DUSP7
chr3	52399050	52412049	13000	0.9972	BAP1 PHF7
chr3	52510050	52526049	16000	0.9998
chr3	54120050	54130049	10000	0.9977	CACNA2D3
chr3	55476050	55494049	18000	1.0078	WNT5A
chr3	62363050	62383049	20000	1.0134	FEZF2
chr3	123440050	123451049	11000	1.0083	ADCY5
chr3	126347050	126361049	14000	0.999	KLF15
chr3	126982050	126992049	10000	0.9977	PLXNA1
chr3	127007050	127025049	18000	1.0004
chr3	127668050	127679049	11000	0.996	ABTB1
chr3	128477050	128500049	23000	1.0127	GATA2 GATA2<AS1
chr3	129571050	129581049	10000	0.996
chr3	137760050	137776049	16000	1.0075	LINC01210 SOX14
chr3	138934050	138952049	18000	1.0111	FOXL2 FOXL2NB LINC01391
chr3	143118050	143130049	12000	1.0058	CHST2
chr3	147382050	147399049	17000	1.0093	ZIC4
chr3	147402050	147428049	26000	1.0009	LOC440982 ZIC1 ZIC4
chr3	158094050	158112049	18000	0.9974	RSRC1 SHOX2
chr3	169659050	169671049	12000	0.9999	MECOM
chr3	181716050	181731049	15000	1.0023
chr3	184556050	184566049	10000	0.996	EPHB3 LINC01840
chr3	184576050	184586049	10000	0.996
chr3	187735050	187748049	13000	1.0001	BCL6
chr3	194130050	194143049	13000	1.0026	HES1
chr4	673491	683490	10000	0.9993	ATP5ME MYL5
chr4	958491	968490	10000	0.996
chr4	1009491	1019490	10000	0.996	FGFRL1
chr4	1163491	1173490	10000	1.0026	SPON2
chr4	1240491	1252490	12000	1.0086	CTBP1 CTBP1<DT
chr4	1398491	1414490	16000	1.0154	NKX1<1
chr4	1792491	1811490	19000	1.0065	FGFR3
chr4	1978491	1988490	10000	1.0091	MIR943
chr4	2057491	2069490	12000	0.9993	NAT8L
chr4	2923491	2937490	14000	1.0003	MFSD10 NOP14<AS1
chr4	3237491	3254490	17000	1.0007	MSANTD1
chr4	3756491	3777490	21000	1.0045	ADRA2C
chr4	4384491	4396490	12000	1.002	NSG1
chr4	4850491	4876490	26000	1.011	MSX1
chr4	5884491	5897490	13000	1.0026	CRMP1
chr4	7041491	7051490	10000	0.9993	CCDC96 LOC100129931 TADA2B
chr4	7495491	7506490	11000	0.996
chr4	7512491	7522490	10000	1.0009
chr4	7732491	7746490	14000	0.9977
chr4	8264491	8279490	15000	1.0031	HTRA3
chr4	8854491	8881490	27000	1.0103	HMX1
chr4	10072491	10088490	16000	1.0019	MIR3138
chr4	10089491	10102490	13000	0.9981
chr4	10111491	10127490	16000	1.0051	WDR1
chr4	10219491	10230490	11000	0.9969
chr4	10253491	10263490	10000	0.9977
chr4	13517491	13532490	15000	1.0061	LINC01097
chr4	13533491	13549490	16000	1.0161	LINC01096 NKX3<2
chr4	20245491	20260490	15000	0.9993	SLIT2
chr4	30713491	30728490	15000	1.0132	PCDH7
chr4	41743491	41755490	12000	1.001	PHOX2B
chr4	41872491	41885490	13000	0.9968	LINC00682
chr4	54090491	54106490	16000	0.9986	GSX2
chr4	54224491	54234490	10000	0.9993	PDGFRA
chr4	77200491	77211490	11000	0.996
chr4	80181491	80194490	13000	0.9989	PRDM8
chr4	84490491	84505490	15000	1.0069	NKX6<1
chr4	108162491	108175490	13000	1.0074	LEF1 LEF1<AS1
chr4	110609491	110646490	37000	1.0083	PANCR PITX2
chr4	112508491	112522490	14000	1.0019	LOC105377372 NEUROG2
chr4	125311491	125325490	14000	1.0029	FAT4
chr4	133142491	133158490	16000	1.0056	LOC101927359 PCDH10
chr4	146631491	146641490	10000	0.996	POU4F2
chr4	148435491	148448490	13000	0.9971	NR3C2
chr4	150574491	150588490	14000	0.997	LOC729558 MAB21L2
chr4	153783491	153798490	15000	0.9993	SFRP2
chr4	173514491	173540490	26000	1.0105	HAND2 HAND2<AS1 SCRG1
chr4	182135491	182148490	13000	0.9971	LOC90768
chr4	182798491	182808490	10000	0.9977
chr4	185013491	185025490	12000	1.0069	HELT
chr4	186614491	186624490	10000	0.996
chr5	185936	195935	10000	0.996	LRRC14B
chr5	882936	895935	13000	1.005	BRD9 TRIP13
chr5	955936	965935	10000	0.9993
chr5	1002936	1018935	16000	1.0019	NKD2
chr5	1048936	1060935	12000	1.0036
chr5	1083936	1095935	12000	1.0037
chr5	1105936	1116935	11000	1.0026	SLC12A7
chr5	1485936	1495935	10000	0.996
chr5	1874936	1893935	19000	1.0109	CTD<2194D22.4 IRX4
chr5	2005936	2015935	10000	0.996
chr5	2381936	2391935	10000	0.996
chr5	2738936	2760935	22000	1.0097	C5orf38 IRX2
chr5	3586936	3609935	23000	1.0136	IRX1
chr5	6711936	6721935	10000	0.9977	TENT4A
chr5	14500936	14510935	10000	1.0026
chr5	37827936	37844935	17000	1.0097	GDNF GDNF<AS1
chr5	51373936	51387935	14000	0.9996	ISL1 LOC642366
chr5	73293936	73307935	14000	1.0025
chr5	73373936	73383935	10000	0.9977
chr5	77631936	77647935	16000	1.0049	OTP
chr5	77843936	77853935	10000	0.9977
chr5	88682936	88694935	12000	1.0048	LINC00461
chr5	93565936	93581935	16000	1.004	NR2F1 NR2F1<AS1
chr5	93592936	93602935	10000	0.996
chr5	107663936	107675935	12000	0.9982	EFNA5
chr5	116565936	116576935	11000	0.9976	SEMA6A SEMA6A<AS2
chr5	123081936	123102935	21000	0.9995	LOC105379152 PRDM6
chr5	133245936	133256935	11000	0.9969
chr5	135023936	135047935	24000	1.0078	C5orf66 C5orf66<AS1 PITX1
chr5	135334936	135344935	10000	0.996
chr5	135389936	135400935	11000	0.996	H2AFY
chr5	135484936	135494935	10000	1.0042
chr5	139639936	139655935	16000	0.9977	CXXC5 CXXC5<AS1
chr5	141482936	141496935	14000	1.0088	PCDHGC4 PCDHGC5
chr5	141873936	141883935	10000	0.9977	PCDH1
chr5	143400936	143410935	10000	0.996	NR3C1
chr5	146333936	146346935	13000	1.0021	POU4F3
chr5	154469936	154487935	18000	1.0176	HAND1
chr5	171302936	171313935	11000	1.0017	TLX3
chr5	173227936	173241935	14000	1.0032	NKX2<5
chr5	173317936	173332935	15000	1.0031	STC2
chr5	174718936	174728935	10000	0.996	MSX2
chr5	176808936	176819935	11000	1.0025	UNC5A
chr5	176873936	176884935	11000	0.9969
chr5	179341936	179351935	10000	1.0026	ADAMTS2
chr5	179791936	179806935	15000	1.0067	LTC4S MGAT4B MIR1229 SQSTM1
chr6	378677	388676	10000	0.996
chr6	1376677	1396676	20000	1.0006	FOXF2 MIR6720
chr6	1592677	1630676	38000	1.0092	FOXC1 FOXCUT
chr6	3723677	3733676	10000	0.996
chr6	3742677	3752676	10000	0.9977	PXDC1
chr6	5990677	6010676	20000	1.0104	NRN1
chr6	10380677	10392676	12000	1.002
chr6	10400677	10428676	28000	1.0114	TFAP2A TFAP2A<AS1 TFAP2A-AS2
chr6	15497677	15514676	17000	1.0003
chr6	31944677	31954676	10000	0.9977	CFB
chr6	32965677	32978676	13000	1.0103	BRD2
chr6	33199677	33209676	10000	1.0026	HSD17B8 MIR219A1 RING1 RXRB SLC39A7
chr6	33286677	33299676	13000	1.0005	MIR6834 MIR6873 PFDN6 RGL2 WDR46
chr6	33311677	33324676	13000	1.0005	DAXX TAPBP ZBTB22
chr6	33447677	33457676	10000	0.996	ZBTB9
chr6	33682677	33698676	16000	1.0023	MIR3934
chr6	33780677	33795676	15000	0.9974	LEMD2
chr6	34138677	34152676	14000	0.999	GRM4
chr6	35080677	35092676	12000	0.9966
chr6	35289677	35299676	10000	0.9977	DEF6
chr6	37474677	37484676	10000	0.996
chr6	40156677	40168676	12000	0.996
chr6	41543677	41553676	10000	0.9977	FOXP4 FOXP4<AS1
chr6	43766677	43779676	13000	0.9993	VEGFA
chr6	50837677	50854676	17000	1.0023
chr6	75200677	75210676	10000	0.9993	COL12A1
chr6	77459677	77469676	10000	0.9977	HTR1B
chr6	84766677	84776676	10000	0.9977
chr6	88161677	88171676	10000	0.996	CNR1
chr6	90289677	90300676	11000	0.9969	BACH2
chr6	98822677	98849676	27000	1.0011	PNKY POU3F2
chr6	99602677	99615676	13000	0.9972	PRDM13
chr6	100445677	100474676	29000	1.0032	SIM1
chr6	101390677	101405676	15000	0.9979	GRIK2
chr6	107486677	107496676	10000	0.996	SOBP
chr6	108155677	108179676	24000	1.0103	NR2E1
chr6	109439677	109449676	10000	0.9993	PPIL6 SMPD2
chr6	117260677	117272676	12000	0.9999	VGLL2
chr6	125740677	125755676	15000	0.9969	HEY2
chr6	130016677	130026676	10000	0.9977	L3MBTL3
chr6	133886677	133896676	10000	0.9977	TARID TCF21
chr6	137483677	137500676	17000	1.0081	OLIG3
chr6	165652677	165668676	16000	1.0019	PDE10A
chr6	166163677	166174676	11000	1.0025	TBXT
chr6	168123677	168134676	11000	0.9985
chr6	170278677	170299676	21000	1.0157	DLL1 FAM120B LOC285804
chr7	189698	201697	12000	1.0015	FAM20C
chr7	510698	526697	16000	1.018	HRAT92 PDGFA
chr7	890698	901697	11000	0.9993
chr7	1225698	1250697	25000	1.0153	UNCX
chr7	1465698	1480697	15000	0.998
chr7	1662698	1678697	16000	1.0021
chr7	1741698	1751697	10000	1.0058	ELFN1<AS1
chr7	1842698	1859697	17000	1.0026	MIR4655
chr7	1892698	1902697	10000	0.9977
chr7	1944698	1954697	10000	0.996
chr7	2007698	2021697	14000	1.0012
chr7	2134698	2152697	18000	1.0022
chr7	2515698	2530697	15000	1.0083	LFNG MIR4648
chr7	2631698	2641697	10000	1.0009	TTYH3
chr7	4200698	4211697	11000	1.0042
chr7	5417698	5431697	14000	1.0206	LOC100129484 TNRC18
chr7	6157698	6173697	16000	1.0007
chr7	8430698	8447697	17000	1.0126	NXPH1
chr7	19104698	19115697	11000	0.9984	TWIST1
chr7	25849698	25862697	13000	1.0001
chr7	27089698	27110697	21000	1.0001	HOTAIRM1 HOXA1 HOXA2
chr7	27121698	27132697	11000	0.9993	HOXA<AS2 HOXA3 HOXA4
chr7	27135698	27208697	73000	1.0067	HOTTIP HOXA<AS3 HOXA10 HOXA10-AS HOXA10-HOXA9 HOXA11 HOXA11-AS HOXA13 HOXA5 HOXA6 HOXA7 HOXA9 MIR196B
chr7	27234698	27253697	19000	1.0073	EVX1 EVX1<AS
chr7	35248698	35263697	15000	1.0061	TBX20
chr7	44103698	44114697	11000	0.9977	AEBP1 MIR4649
chr7	44235698	44245697	10000	0.996
chr7	45572698	45582697	10000	0.9993	ADCY1
chr7	45911698	45926697	15000	1.0023	IGFBP3
chr7	50302698	50312697	10000	0.9993	IKZF1
chr7	50785698	50795697	10000	0.996	GRB10
chr7	70692698	70702697	10000	0.996
chr7	70781698	70794697	13000	0.9985
chr7	92826698	92839697	13000	0.9989	CDK6 LOC101927497
chr7	96996698	97011697	15000	0.9993	DLX6
chr7	97012698	97027697	15000	1.0019	DLX5 DLX6<AS1
chr7	100880698	100897697	17000	1.005	ACHE UFSP1
chr7	101162698	101173697	11000	1.0067	VGF
chr7	102248698	102258697	10000	0.996
chr7	114078698	114088697	10000	0.9977	FOXP2
chr7	122299698	122313697	14000	0.9976	FEZF1 FEZF1<AS1
chr7	127243698	127258697	15000	1.0042	GRM8
chr7	127578698	127589697	11000	1.0025	ARF5 GCC1
chr7	128022698	128038697	16000	1.0028	LRRC4
chr7	128159698	128172697	13000	0.9973
chr7	128835698	128849697	14000	1.0013
chr7	129772698	129783697	11000	0.9993	MIR183 MIR96
chr7	150397698	150413697	16000	1.0026	LOC728743
chr7	150949698	150959697	10000	0.9977	KCNH2
chr7	151052698	151063697	11000	0.9976	CDK5 SLC4A2
chr7	151073698	151089697	16000	1.0021	AGAP3 FASTK TMUB1
chr7	151113698	151144697	31000	1.0008	AGAP3
chr7	151235698	151245697	10000	0.996	MIR671
chr7	151372698	151382697	10000	0.9977
chr7	151807698	151817697	10000	0.9977	LOC644090 PRKAG2
chr7	155371698	155384697	13000	1.0062	LOC100286906
chr7	155446698	155475697	29000	1.0112	EN2
chr7	155795698	155816697	21000	1.0101	SHH
chr7	156359698	156369697	10000	0.996
chr7	157001698	157012697	11000	1.0001	MNX1 MNX1<AS1 MNX1-AS2
chr7	157013698	157023697	10000	1.0091
chr7	157674698	157695697	21000	1.0083
chr7	158442698	158452697	10000	0.9993
chr8	642725	652724	10000	0.996
chr8	1149725	1164724	15000	1.0031
chr8	1355725	1366724	11000	0.9976
chr8	1996725	2007724	11000	1.0017
chr8	4988725	4998724	10000	0.996	CSMD1
chr8	9896725	9907724	11000	0.996	LINC00599 MIR124<1
chr8	10724725	10735724	11000	0.9969	LOC102723313 SOX7
chr8	11435725	11445724	10000	0.996
chr8	11695725	11710724	15000	1.0069	GATA4 SNORA99
chr8	21781725	21792724	11000	1.0009	GFRA2
chr8	22124725	22135724	11000	1.0017	HR
chr8	22596725	22606724	10000	0.996	C8orf58 CCAR2
chr8	22684725	22698724	14000	1.0022	EGR3
chr8	26035725	26053724	18000	1.0262	EBF2
chr8	29056725	29072724	16000	0.9981
chr8	29343725	29354724	11000	1.0067	DUSP4
chr8	37692725	37704724	12000	1.0064	ZNF703
chr8	41299725	41309724	10000	0.996	SFRP1
chr8	64367725	64382724	15000	1.002	LOC102724623 MIR124<2 MIR124-2HG
chr8	64571725	64587724	16000	0.9977	BHLHE22 LOC401463
chr8	96148725	96163724	15000	1.0037	GDF6
chr8	98421725	98437724	16000	0.9986	KCNS2
chr8	98935725	98953724	18000	1.0104	OSR2 STK3
chr8	113428725	113441724	13000	0.9984	CSMD3
chr8	122777725	122787724	10000	0.996	ZHX2
chr8	125428725	125438724	10000	1.0091	TRIB1
chr8	127733725	127743724	10000	0.996	CASC11 MYC
chr8	131033725	131043724	10000	0.996	ADCY8
chr8	139494725	139509724	15000	0.9974
chr8	139605725	139620724	15000	0.9963
chr8	139700725	139712724	12000	0.9976	KCNK9
chr8	141169725	141180724	11000	0.9969
chr8	141209725	141227724	18000	0.9991	SLC45A4
chr8	141349725	141359724	10000	0.996
chr8	141718725	141728724	10000	0.996
chr8	142446725	142467724	21000	1.006	ADGRB1
chr8	143150725	143161724	11000	0.9985	LY6H
chr8	143419725	143432724	13000	0.9977	MAFA
chr8	143503725	143521724	18000	0.9982	SNORD149
chr8	143564725	143574724	10000	0.9977	MROH6
chr8	143718725	143735724	17000	1.0042	FAM83H FAM83H<AS1 MIR4664
chr8	143801725	143822724	21000	1.0007	MIR937 SCRIB
chr8	143908725	143927724	19000	1
chr8	143928725	143946724	18000	1.0015	MIR661 PLEC
chr8	144044725	144061724	17000	1.0144	MIR6846 OPLAH
chr8	144101725	144117724	16000	1.0103	MAF1 SHARPIN WDR97
chr8	144253725	144274724	21000	1.0038	MIR7112 SCX
chr8	144307725	144320724	13000	0.9985	MIR6848
chr8	144328725	144340724	12000	1.0004	DGAT1 SCRT1
chr8	144352725	144362724	10000	1.0009	FBXL6 SLC52A2 TMEM249
chr8	144460725	144470724	10000	0.996	CYHR1 KIFC2
chr8	144500725	144530724	30000	1.0149	C8orf82 GPT LRRC14 LRRC24 MFSD3 RECQL4
chr9	965089	983088	18000	1.0053	DMRT3
chr9	14341089	14355088	14000	1.0022
chr9	23815089	23832088	17000	1.0054	ELAVL2
chr9	33460089	33470088	10000	0.9993	MIR6851
chr9	34582089	34595088	13000	1.0063	CNTFR
chr9	34988089	34998088	10000	0.996	DNAJB5 DNAJB5<DT
chr9	35805089	35815088	10000	0.996	HINT2 SPAG8
chr9	37018089	37042088	24000	1.0096	PAX5
chr9	77010089	77026088	16000	1.0187	FOXB2
chr9	79570089	79580088	10000	0.9977	TLE4
chr9	86940089	86950088	10000	0.9977	GAS1 GAS1RR
chr9	89381089	89391088	10000	0.996
chr9	89603089	89613088	10000	0.996	GADD45G
chr9	92711089	92723088	12000	0.9998
chr9	93943089	93963088	20000	1.0155	BARX1 BARX1<DT
chr9	95454089	95466088	12000	0.9993	LOC100507346
chr9	95504089	95519088	15000	1.0023	PTCH1
chr9	97845089	97861088	16000	1.0126	FOXE1 PTCSC2
chr9	99817089	99832088	15000	1.0077	LOC101928438 NR4A3
chr9	106919089	106937088	18000	1.0037
chr9	121752089	121769088	17000	0.9974
chr9	122211089	122230088	19000	1.0009	LHX6
chr9	123107089	123120088	13000	0.9989	MIR600 MIR600HG
chr9	124003089	124023088	20000	1.014	LHX2 LOC100505588
chr9	124342089	124355088	13000	0.9977	LOC100129034
chr9	124498089	124508088	10000	0.996	NR5A1
chr9	126392089	126402088	10000	0.996
chr9	126608089	126629088	21000	1.0046	LMX1B
chr9	127216089	127227088	11000	0.9977
chr9	128383089	128395088	12000	0.9982	MIR219A2 MIR219B
chr9	129005089	129015088	10000	0.996
chr9	130657089	130669088	12000	1.0168	PRDM12
chr9	130932089	130942088	10000	0.9993	FIBCD1
chr9	131273089	131283088	10000	1.0058	FAM78A
chr9	131491089	131501088	10000	0.996	POMT1 SNORD62A SNORD62B
chr9	132158089	132172088	14000	0.9977	NTNG2
chr9	132235089	132245088	10000	0.996
chr9	132577089	132599088	22000	1.0078	BARHL1
chr9	133112089	133122088	10000	0.9993	RALGDS
chr9	133459089	133469088	10000	0.9993	CACFD1
chr9	133567089	133580088	13000	0.9987	FAM163B
chr9	133802089	133816088	14000	1.0009
chr9	133873089	133883088	10000	0.9993
chr9	134149089	134159088	10000	0.9993
chr9	134319089	134335088	16000	0.9977	RXRA
chr9	134357089	134368088	11000	0.996
chr9	134376089	134397088	21000	0.9977	MIR4669 RXRA
chr9	134716089	134726088	10000	1.0009
chr9	134770089	134788088	18000	1.0033
chr9	134808089	134828088	20000	1.0014
chr9	134833089	134846088	13000	1.0042
chr9	135097089	135107088	10000	0.996
chr9	135239089	135249088	10000	0.996
chr9	135339089	135349088	10000	0.996	C9orf62
chr9	135497089	135509088	12000	1.0064	C9orf116 LOC101928525 MRPS2
chr9	135692089	135708088	16000	0.9977	KCNT1 SOHLH1
chr9	135785089	135795088	10000	0.9977
chr9	136044089	136061088	17000	1.0034
chr9	136193089	136219088	26000	1.0035	LHX3
chr9	136356089	136368088	12000	1.0075	DNLZ GPSM1
chr9	136370089	136380088	10000	0.9977	CARD9
chr9	136432089	136442088	10000	0.996	INPP5E
chr9	136499089	136517088	18000	1.0033
chr9	136525089	136535088	10000	0.9993
chr9	136540089	136551088	11000	0.9977	MIR4674 NALT1 NOTCH1
chr9	136614089	136626088	12000	0.9988	LINC01451
chr9	136846089	136860088	14000	1.0042	MAMDC4 PHPT1
chr9	136973089	136983088	10000	0.9977	LCNL1 PTGDS
chr9	137006089	137024088	18000	1.0116
chr9	137160089	137173088	13000	1.0071	LRRC26 MIR3621 TMEM210
chr9	137185089	137195088	10000	0.9977	ANAPC2 SSNA1
chr9	137227089	137239088	12000	0.9971	RNF224 SLC34A3
chr9	137271089	137282088	11000	0.9984	TOR4A
chr9	137298089	137308088	10000	1.0075	NRARP
chr9	137311089	137321088	10000	0.996
chr9	137455089	137466088	11000	1.0091	NSMF
chrX	17369372	17379371	10000	0.996	NHS
chrX	18889372	18901371	12000	0.9971	PHKA2<AS1
chrX	23331372	23341371	10000	0.996	PTCHD1
chrX	25000372	25024371	24000	0.9993	ARX
chrX	36771372	36784371	13000	0.9972
chrX	40002372	40017371	15000	1.0181
chrX	40056372	40075371	19000	1.0004
chrX	40081372	40112371	31000	1.0169	BCOR
chrX	40141372	40159371	18000	1.0151
chrX	40166372	40178371	12000	1.0129	BCOR
chrX	47214372	47228371	14000	1.0045	CDK16
chrX	48694372	48705371	11000	0.9977	SUV39H1
chrX	53079372	53089371	10000	0.996	TSPYL2
chrX	54997372	55007371	10000	0.9977	APEX2 PFKFB1
chrX	68826372	68837371	11000	0.9985	EFNB1
chrX	69498372	69510371	12000	0.9966	FAM155B
chrX	71241372	71254371	13000	0.9976	ZMYM3
chrX	72122372	72135371	13000	0.9969	RTL5
chrX	72299372	72311371	12000	0.9987	CITED1
chrX	97837372	97852371	15000	1.0031
chrX	100402372	100417371	15000	1.0053	PCDH19
chrX	108727372	108738371	11000	1.0001	IRS4 LOC101928358
chrX	114576372	114589371	13000	0.9977	HTR2C
chrX	131081372	131091371	10000	0.996	ARHGAP36
chrX	132950372	132962371	12000	1.002	HS6ST2
chrX	134541372	134553371	12000	1.002	LINC00629 MIR424 MIR450A1 MIR450A2 MIR450B MIR503 MIR503HG MIR542
chrX	137420372	137431371	11000	0.9976
chrX	137560372	137578371	18000	1.0064	ZIC3
chrX	140498372	140513371	15000	1.0066	SOX3
chrX	150355372	150367371	12000	1.008	MAMLD1
chrX	150761372	150776371	15000	0.9998
chrX	151173372	151184371	11000	1.0058	GPR50 GPR50<AS1
chrX	153530372	153545371	15000	0.9966	ATP2B3
chrX	153565372	153577371	12000	0.9998
chrX	153634372	153652371	18000	1.0031	DUSP9
chrX	153763372	153779371	16000	1.0028	PLXNB3 SRPK3
chrX	153785372	153796371	11000	0.9985	IDH3G SSR4
chrX	153948372	153974371	26000	1.0073	HCFC1 HCFC1<AS1 TMEM187
chrX	154018372	154033371	15000	0.9968	IRAK1 MIR718
chrX	154348372	154360371	12000	1.0069
chrX	154364372	154375371	11000	0.9993	FLNA
chrX	154457372	154473371	16000	1.0019	PLXNA3
chr10	613062	623061	10000	0.996
chr10	3776062	3788061	12000	0.9987	KLF6
chr10	7404062	7415061	11000	1.0108	SFMBT2
chr10	8041062	8064061	23000	1.0117	GATA3 GATA3<AS1
chr10	11011062	11021061	10000	0.996	CELF2
chr10	11334062	11346061	12000	0.9982	CELF2<AS1
chr10	21494062	21504061	10000	1.0091	CASC10 MIR1915
chr10	22316062	22326061	10000	0.9977	BMI1 COMMD3 COMMD3<BMI1
chr10	22332062	22346061	14000	1.0107	SPAG6
chr10	23190062	23206061	16000	1.0054	PTF1A
chr10	26210062	26224061	14000	1.0009	GAD2
chr10	27735062	27751061	16000	1.0072	MKX MKX<AS1
chr10	33328062	33340061	12000	0.996	NRP1
chr10	35635062	35645061	10000	1.0042	FZD8 MIR4683
chr10	43076062	43086061	10000	0.996	RET
chr10	43111062	43122061	11000	0.9977
chr10	44375062	44387061	12000	1.0004	CXCL12
chr10	47308062	47318061	10000	0.996
chr10	47345062	47358061	13000	0.9985	RBP3
chr10	48442062	48460061	18000	0.9967
chr10	49388062	49400061	12000	1.0026	DRGX
chr10	49602062	49621061	19000	1.0103	CHAT SLC18A3
chr10	61896062	61906061	10000	0.9977	ARID5B
chr10	62810062	62822061	12000	1.0075	EGR2
chr10	69568062	69579061	11000	0.9985	NEUROG3
chr10	71141062	71152061	11000	0.9969
chr10	75393062	75413061	20000	1.0221	LOC101929234 ZNF503 ZNF503<AS2
chr10	79065062	79076061	11000	1.0009	ZMIZ1 ZMIZ1<AS1
chr10	79239062	79253061	14000	0.9986
chr10	86359062	86372061	13000	1.0009	GRID1
chr10	92688062	92698061	10000	1.0124	HHEX
chr10	93056062	93078061	22000	1.0052	CYP26A1 CYP26C1
chr10	99519062	99542061	23000	1.0125	LINC01475 NKX2<3
chr10	100729062	100756061	27000	1.0044	PAX2
chr10	100821062	100836061	15000	0.9979
chr10	101130062	101142061	12000	1.0091	TLX1 TLX1NB
chr10	101214062	101235061	21000	1.0147	LBX1 LBX1<AS1
chr10	101770062	101786061	16000	0.9988	FGF8 NPM3
chr10	102642062	102652061	10000	0.9977	TRIM8
chr10	103075062	103087061	12000	0.9982
chr10	104637062	104651061	14000	1.0036	SORCS3
chr10	110496062	110506061	10000	0.9977	DUSP5
chr10	111072062	111085061	13000	1.0034	ADRA2A
chr10	117128062	117141061	13000	1.0042	SHTN1 VAX1
chr10	117158062	117173061	15000	1.0107	MIR3663 MIR3663HG
chr10	117530062	117557061	27000	1.0111	EMX2 EMX2OS
chr10	121589062	121601061	12000	1.0015	FGFR2
chr10	123128062	123156061	28000	1.0103	BUB3 HMX2 HMX3
chr10	124083062	124093061	10000	0.9993	CHST15
chr10	124616062	124630061	14000	1.0012
chr10	124639062	124652061	13000	0.9985
chr10	124663062	124673061	10000	0.996
chr10	124734062	124746061	12000	0.9993	FAM53B
chr10	125019062	125029061	10000	1.0042	CTBP2
chr10	125151062	125163061	12000	1.002	CTBP2
chr10	127172062	127185061	13000	0.9972
chr10	129695062	129707061	12000	0.9971
chr10	129757062	129773061	16000	1.003
chr10	129832062	129842061	10000	1.0009	MIR4297
chr10	129843062	129859061	16000	0.9966	MIR4297
chr10	129879062	129903061	24000	0.9985
chr10	129950062	129980061	30000	1.018	EBF3
chr10	131082062	131094061	12000	0.9977	TCERG1L<AS1
chr10	131109062	131120061	11000	0.9985
chr10	132128062	132139061	11000	1.0026
chr10	132179062	132191061	12000	0.9971	DPYSL4
chr10	132192062	132212061	20000	1.0061
chr10	132300062	132312061	12000	1.0058	STK32C
chr10	132396062	132415061	19000	1.0008	PWWP2B
chr10	132725062	132741061	16000	1.0014
chr10	132775062	132792061	17000	1.0165	NKX6<2
chr10	133081062	133091061	10000	1.0026	ADGRA1 ADGRA1<AS1
chr10	133094062	133104061	10000	0.996	ADGRA1
chr10	133266062	133280061	14000	1.0039	ADAM8
chr11	202640	213639	11000	1.0067	BET1L MIR6743 RIC8A
chr11	288640	300639	12000	1.0053	IFITM5 PGGHG
chr11	551640	563639	12000	1.0031	LMNTD2 LOC692247 RASSF7
chr11	788640	798639	10000	0.996	CEND1 PANO1 SLC25A22
chr11	823640	833639	10000	0.996	CD151 CRACR2B
chr11	1022640	1036639	14000	1.0013	MUC6
chr11	1218640	1228639	10000	0.996	MUC5B
chr11	1442640	1465639	23000	1.0009
chr11	1564640	1574639	10000	0.996	DUSP8 KRTAP5<AS1
chr11	1746640	1764639	18000	0.9988	CTSD IFITM10
chr11	1917640	1929639	12000	0.996	TNNT3
chr11	1988640	1999639	11000	0.9985	H19 HOTS LINC01219 MIR675 MRPL23<AS1
chr11	2130640	2152639	22000	1.0098	IGF2 IGF2<AS MIR483
chr11	2163640	2174639	11000	0.996	MIR4686 TH
chr11	2260640	2278639	18000	1.006	ASCL2
chr11	2398640	2411639	13000	1.0025	TSSC4
chr11	2442640	2452639	10000	0.996	KCNQ1
chr11	2570640	2583639	13000	0.9985
chr11	2697640	2708639	11000	0.9993	KCNQ1OT1
chr11	2839640	2851639	12000	0.9998
chr11	3155640	3168639	13000	1.0025	OSBPL5
chr11	6606640	6635639	29000	1.0029	TAF10 TPP1
chr11	7647640	7657639	10000	0.996
chr11	8075640	8091639	16000	0.9986	TUB
chr11	10299640	10311639	12000	1.0025	ADM CAND1.11
chr11	13003640	13017639	14000	0.9993	RASSF10
chr11	16603640	16618639	15000	1.0085
chr11	17713640	17724639	11000	1.005	MYOD1
chr11	17771640	17787639	16000	0.9969
chr11	18696640	18708639	12000	0.9977	TMEM86A
chr11	20153640	20165639	12000	1.0129	DBX1
chr11	20596640	20607639	11000	1.0002	SLC6A5
chr11	27698640	27708639	10000	0.9977	BDNF
chr11	27713640	27727639	14000	0.998	BDNF
chr11	31790640	31828639	38000	1.0093	PAUPAR PAX6 PAX6<AS1
chr11	32425640	32444639	19000	1.0066	WT1 WT1<AS
chr11	43568640	43588639	20000	1.0066	MIR129<2 MIR670HG
chr11	44257640	44268639	11000	0.996
chr11	44299640	44313639	14000	1.0091	ALX4
chr11	45649640	45659639	10000	0.9977
chr11	46380640	46394639	14000	1.0071	CHRM4 MDK
chr11	57322640	57333639	11000	0.9969	TNKS1BP1
chr11	63760640	63771639	11000	1.0025	C11orf95
chr11	64710640	64720639	10000	0.9977
chr11	64764640	64774639	10000	0.996
chr11	65106640	65118639	12000	1.0173	TM7SF2 ZNHIT2
chr11	65569640	65579639	10000	1.0026	EHBP1L1 FAM89B SSSCA1 SSSCA1<AS1
chr11	65610640	65622639	12000	0.9998	MAP3K11 PCNX3
chr11	65784640	65798639	14000	1.0019	OVOL1 OVOL1<AS1
chr11	65855640	65873639	18000	1.0056	CFL1 EFEMP2 MUS81
chr11	66286640	66297639	11000	1.0042	TMEM151A YIF1A
chr11	66416640	66427639	11000	0.9985	NPAS4
chr11	66856640	66866639	10000	0.9993	LRFN4
chr11	67261640	67273639	12000	1.0031	GRK2
chr11	67364640	67374639	10000	0.996	CLCF1
chr11	67431640	67443639	12000	1.0031	CORO1B PTPRCAP
chr11	69633640	69656639	23000	1.0137	CCND1
chr11	70463640	70473639	10000	0.996
chr11	71245640	71255639	10000	0.9977
chr11	71998640	72009639	11000	0.996	IL18BP
chr11	73304640	73317639	13000	1.0038	ARHGEF17 LOC100287837
chr11	75426640	75439639	13000	1.0107	KLHL35
chr11	76201640	76213639	12000	0.9971	WNT11
chr11	92880640	92890639	10000	0.996
chr11	118150640	118162639	12000	0.9988	SCN4B
chr11	118525640	118535639	10000	0.9977	LOC101929089 TMEM25 TTC36
chr11	118892640	118903639	11000	1.0042	CXCR5
chr11	119334640	119344639	10000	0.996	C1QTNF5 RNF26
chr11	124737640	124754639	17000	0.9985	NRGN VSIG2
chr11	124860640	124880639	20000	1.0006	ROBO3
chr11	125069640	125087639	18000	0.9986
chr11	125160640	125174639	14000	0.999	PKNOX2 PKNOX2<AS1
chr11	128681640	128698639	17000	1.0069	FLI1 LOC101929538 SENCR
chr11	128901640	128911639	10000	0.996	C11orf45
chr11	133916640	133928639	12000	0.996
chr11	133948640	133958639	10000	0.996	IGSF9B
chr11	133964640	133978639	14000	0.997
chr11	134376640	134386639	10000	0.996
chr12	557018	567017	10000	0.9977
chr12	1791018	1805017	14000	1.0039
chr12	1824018	1843017	19000	0.9972
chr12	1875018	1887017	12000	0.996
chr12	3199018	3209017	10000	0.9977
chr12	4264018	4284017	20000	1.0029	CCND2 CCND2<AS1
chr12	4440018	4451017	11000	0.9976	FGF6
chr12	5428018	5440017	12000	0.9971	NTF3
chr12	5492018	5502017	10000	0.9977	NTF3
chr12	6765018	6776017	11000	0.996	LAG3 PTMS
chr12	6954018	6966017	12000	0.9987	MIR141 MIR200C MIR200CHG SCARNA12
chr12	12714018	12727017	13000	1.0018	APOLD1 CDKN1B
chr12	13555018	13568017	13000	0.9972
chr12	27967018	27977017	10000	0.996	PTHLH
chr12	46262018	46272017	10000	0.996	SLC38A1
chr12	47995018	48007017	12000	0.9982	COL2A1
chr12	48977018	48988017	11000	1.0059	WNT1
chr12	49051018	49062017	11000	0.9969	KMT2D
chr12	49958018	49972017	14000	0.9983	AQP5 AQP6 LOC101927318
chr12	53188018	53198017	10000	0.996
chr12	53930018	53946017	16000	0.999	HOXC13 HOXC13<AS
chr12	53948018	54010017	62000	1.0027	HOTAIR HOXC<AS1 HOXC-AS2 HOXC-AS3 HOXC10 HOXC11 HOXC12 HOXC8 HOXC9 MIR196A2
chr12	54014018	54041017	27000	1.0017	HOXC4 HOXC5 HOXC6 MIR615
chr12	56997018	57009017	12000	0.9977	ZBTB39
chr12	57196018	57206017	10000	0.996	MIR1228
chr12	57208018	57220017	12000	1.0015	NXPH4
chr12	57229018	57245017	16000	1.0131	NDUFA4L2 SHMT2
chr12	57619018	57634017	15000	1.0026	B4GALNT1 LOC101927583 SLC26A10
chr12	57730018	57742017	12000	0.996	AGAP2
chr12	57758018	57768017	10000	1.0026	CYP27B1
chr12	89343018	89360017	17000	1.0046	DUSP6
chr12	94142018	94156017	14000	1.0035	PLXNC1
chr12	102949018	102960017	11000	0.996	ASCL1 PAH
chr12	106577018	106591017	14000	1.0072	RFX4
chr12	108515018	108527017	12000	0.9969	FICD
chr12	109711018	109723017	12000	0.9982	FAM222A
chr12	113461018	113477017	16000	1.0145	LHX5 LHX5<AS1
chr12	114134018	114150017	16000	0.9963
chr12	114159018	114172017	13000	0.9969
chr12	114395018	114418017	23000	1.0054	TBX5 TBX5<AS1
chr12	114436018	114449017	13000	0.9969
chr12	114663018	114694017	31000	1.0008	TBX3
chr12	121797018	121808017	11000	1.0017	LINC01089 SETD1B
chr12	122974018	122992017	18000	1.0031	ARL6IP4 OGFOD2
chr12	124384018	124394017	10000	0.996
chr12	130442018	130453017	11000	0.9993
chr12	132139018	132149017	10000	1.0026	DDX51 NOC4L
chr12	132196018	132206017	10000	1.0009	GALNT9
chr12	132318018	132332017	14000	1.0058	GALNT9 LOC101928416
chr12	132336018	132349017	13000	1.0038
chr12	132489018	132499017	10000	0.9977	FBRSL1
chr12	132565018	132575017	10000	1.0009
chr13	20186709	20199708	13000	0.9997	GJB2
chr13	21667709	21679708	12000	1.0058	FGF9
chr13	27788709	27799708	11000	1.0042	GSX1
chr13	27916709	27929708	13000	0.9997	PDX1 PLUT
chr13	27964709	27974708	10000	0.9977	CDX2
chr13	28488709	28500708	12000	0.9982	FLT1
chr13	29501709	29515708	14000	0.9974
chr13	35469709	35480708	11000	1.0002	MAB21L1 NBEA
chr13	38683709	38696708	13000	1.0009	FREM2 LINC00437
chr13	50119709	50136708	17000	1.0152	DLEU2
chr13	52840709	52853708	13000	1.0026	PCDH8
chr13	57626709	57640708	14000	1.0071	PCDH17
chr13	76877709	76889708	12000	0.9966	KCTD12
chr13	78591709	78611708	20000	1.0022	POU4F1
chr13	87668709	87680708	12000	0.9993	MIR4500HG SLITRK5
chr13	94699709	94714708	15000	1.005	LOC101927248 SOX21 SOX21<AS1
chr13	98439709	98449708	10000	0.9977
chr13	99964709	99990708	26000	1.0027	ZIC2 ZIC5
chr13	106524709	106537708	13000	1.0038	EFNB2
chr13	109776709	109793708	17000	1.0144	IRS2
chr13	110297709	110310708	13000	1.003	COL4A1 COL4A2
chr13	111413709	111423708	10000	0.996
chr13	112047709	112078708	31000	1.0064	SOX1
chr13	112101709	112114708	13000	1.0001	SOX1<OT
chr13	112242709	112254708	12000	0.9998
chr13	112873709	112884708	11000	1.0074
chr13	112885709	112900708	15000	1.0028
chr13	112991709	113002708	11000	1.0033	MCF2L
chr14	21089381	21099380	10000	1.0026	TMEM253 ZNF219
chr14	24177381	24190380	13000	1.0026	IPO4
chr14	24231381	24241380	10000	0.996	GMPR2 NEDD8 NEDD8<MDP1 TINF2
chr14	28758381	28769380	11000	0.9969	FOXG1 FOXG1<AS1
chr14	36499381	36511380	12000	0.9998
chr14	36512381	36528380	16000	1.0133	NKX2<1 NKX2-1-AS1 SFTA3
chr14	36578381	36590380	12000	1.0009	NKX2<8
chr14	36645381	36668380	23000	1.0122	PAX9
chr14	37583381	37607380	24000	1.0036	FOXA1 TTC6
chr14	53945381	53961380	16000	1.0044	BMP4 MIR5580
chr14	54563381	54575380	12000	0.9988	SAMD4A
chr14	56793381	56818380	25000	0.9994	OTX2 OTX2<AS1
chr14	60501381	60517380	16000	1.007	SIX6
chr14	60640381	60659380	19000	1.0033	SALRNA1 SIX1
chr14	68785381	68798380	13000	0.9985	ZFP36L1
chr14	85527381	85539380	12000	0.9998	FLRT2
chr14	92938381	92948380	10000	0.9993
chr14	94764381	94777380	13000	1.0034	DIGIT GSC
chr14	99237381	99247380	10000	0.996
chr14	100141381	100151380	10000	0.9977
chr14	100531381	100546380	15000	1.0004
chr14	100717381	100739380	22000	1.0052	DLK1
chr14	100822381	100832380	10000	0.9977	MEG3
chr14	100877381	100887380	10000	1.0058	MIR127 MIR136 MIR431 MIR432 MIR433 RTL1
chr14	101052381	101063380	11000	0.9977	MIR134 MIR154 MIR323B MIR377 MIR382 MIR409 MIR485 MIR487A MIR496 MIR541 MIR668
chr14	101064381	101074380	10000	0.996	MEG9 MIR369 MIR409 MIR410 MIR412 MIR541 MIR656
chr14	101119381	101129380	10000	0.9977	LINC02285
chr14	101455381	101467380	12000	0.9977
chr14	101496381	101513380	17000	0.9998
chr14	101554381	101569380	15000	1.0044	DIO3 DIO3OS MIR1247
chr14	102206381	102216380	10000	0.996
chr14	103121381	103131380	10000	0.9993	LINC00677 TNFAIP2
chr14	104133381	104146380	13000	1.0018	KIF26A
chr14	104154381	104164380	10000	0.9993
chr14	104165381	104185380	20000	1.0066
chr14	104382381	104395380	13000	0.9997
chr14	104687381	104704380	17000	0.9985	INF2
chr14	104706381	104716380	10000	0.9977
chr14	104787381	104806380	19000	1.0029	AKT1 ZBTB42
chr14	105136381	105156380	20000	0.9999	MIR6765
chr14	105379381	105393380	14000	1.0032
chr14	105463381	105495380	32000	1.0027	CRIP1 CRIP2 TEDC1
chr14	105525381	105535380	10000	1.0091	LOC105370697 TMEM121
chr15	28017663	28028662	11000	0.996
chr15	31321663	31333662	12000	1.0113	KLF13
chr15	31475663	31491662	16000	1.0012
chr15	34751663	34762662	11000	0.9969	GJD2 LOC101928174
chr15	39579663	39589662	10000	0.9977	THBS1
chr15	40432663	40446662	14000	1.0052	BAHD1
chr15	40922663	40933662	11000	0.9993	DLL4
chr15	41864663	41878662	14000	0.9993	MIR4310
chr15	52779663	52809662	30000	1.0056	ONECUT1
chr15	59991663	60010662	19000	1.0032	FOXB1
chr15	63499663	63510662	11000	0.996	USP3
chr15	66700663	66710662	10000	1.0009	SMAD6
chr15	67818663	67839662	21000	1.0241	LOC101929076 RNU6<1 RNU6-2 RNU6-7 RNU6-8 RNU6-9 SKOR1
chr15	70089663	70104662	15000	1.0017	TLE3
chr15	74125663	74137662	12000	1.0167	ISLR2 LOC283731
chr15	74614663	74627662	13000	1.0017	CLK3
chr15	76332663	76350662	18000	1.0096	ISL2
chr15	77812663	77822662	10000	0.996	LINGO1
chr15	82039663	82050662	11000	1.0058	MEX3B
chr15	89356663	89380662	24000	1.0047	MIR9<3 MIR9-3HG
chr15	89398663	89414662	16000	1.0025
chr15	90875663	90885662	10000	0.9993	FES
chr15	92385663	92395662	10000	0.9977	ST8SIA2
chr15	93043663	93053662	10000	0.9977
chr15	96320663	96336662	16000	0.998	MIR1469 NR2F2 NR2F2<AS1
chr15	96338663	96369662	31000	1.0018
chr15	96408663	96418662	10000	0.9977
chr15	99123663	99135662	12000	1.0015
chr16	648474	658473	10000	0.996	LOC105371038 WDR90
chr16	665474	691473	26000	1.013	JMJD8 LOC105371184 RHBDL1 RHOT2 STUB1 WDR24
chr16	714474	731473	17000	1.0058	CCDC78 FAM173A HAGHL METRN
chr16	781474	796473	15000	1.0069	CHTF18 RPUSD1
chr16	865474	880473	15000	1.0025
chr16	976474	992473	16000	1.0067	LMF1 SOX8
chr16	1116474	1130473	14000	0.999
chr16	1151474	1173473	22000	1.0094	CACNA1H
chr16	1205474	1225473	20000	1.0043	TPSG1
chr16	1341474	1352473	11000	1.0026	GNPTG TSR3
chr16	1442474	1452473	10000	1.0042	CCDC154
chr16	1530474	1543473	13000	0.9966	TMEM204
chr16	1761474	1783473	22000	1.0178	EME2 MRPS34 NME3 NUBP2 SPSB3
chr16	1785474	1795473	10000	1.0107	IGFALS
chr16	1971474	1987473	16000	1.0082	GFER NOXO1 TBL3
chr16	2000474	2010473	10000	0.996	ZNF598
chr16	2081474	2094473	13000	1.0022	LOC105371049 MIR1225
chr16	2169474	2185473	16000	1.0048
chr16	2228474	2240473	12000	1.0053	DNASE1L2
chr16	2466474	2477473	11000	1.005	LOC729652 NTN3 TBC1D24
chr16	2697474	2708473	11000	0.9976
chr16	2757474	2772473	15000	1.0037
chr16	2961474	2978473	17000	1.0052	KREMEN2 PAQR4
chr16	4678474	4689473	11000	1.001
chr16	29802474	29817473	15000	1.0067	MAZ PAGR1 PRRT2
chr16	29986474	29997473	11000	0.9985	HIRIP3 INO80E
chr16	30657474	30667473	10000	1.0026	FBRS
chr16	30759474	30769473	10000	0.996	CCDC189 RNF40
chr16	49271474	49287473	16000	1.0056	CBLN1
chr16	49848474	49860473	12000	1.002	ZNF423
chr16	51145474	51159473	14000	1.0081	SALL1
chr16	54279474	54289473	10000	0.9993	IRX3
chr16	54922474	54941473	19000	1.0132	CRNDE IRX5
chr16	56188474	56198473	10000	0.996	DKFZP434H168 GNAO1 LOC283856
chr16	57751474	57762473	11000	0.9976
chr16	58021474	58031473	10000	0.9977	MMP15
chr16	67389474	67402473	13000	1.0062	TPPP3
chr16	67644474	67669473	25000	0.9989	ACD C16orf86 CARMIL2 ENKD1 PARD6A
chr16	67875474	67886473	11000	0.9976	NRN1L
chr16	68354474	68366473	12000	0.9977
chr16	68369474	68381473	12000	1.002
chr16	70678474	70694473	16000	0.9977	MTSS1L
chr16	70696474	70706473	10000	0.996
chr16	75105474	75115473	10000	0.996	LDHD
chr16	85164474	85178473	14000	1.0006
chr16	85581474	85591473	10000	0.9977
chr16	85605474	85620473	15000	0.9985	GSE1
chr16	85630474	85643473	13000	1.0009
chr16	85648474	85659473	11000	0.9976
chr16	86486474	86522473	36000	1.0069	FENDRR FOXF1
chr16	86563474	86582473	19000	0.9995	FOXC2 FOXC2<AS1 FOXL1
chr16	87051474	87061473	10000	0.996	LINC02181
chr16	87328474	87338473	10000	0.9977
chr16	88062474	88074473	12000	0.9971
chr16	88427474	88443473	16000	1.0047	ZNF469
chr16	88449474	88459473	10000	0.996	ZFPM1
chr16	88523474	88535473	12000	1.0015	LOC100128882
chr16	88693474	88707473	14000	1.0026	CTU2 RNF166
chr16	88853474	88866473	13000	0.9989	GALNS PABPN1L TRAPPC2L
chr16	88895474	88905473	10000	0.996
chr16	89110474	89121473	11000	1.0009
chr17	2053129	2066128	13000	1.0067	HIC1
chr17	2391129	2404128	13000	1.0111	MNT
chr17	4530129	4544128	14000	0.996
chr17	4890129	4904128	14000	1.0081	C17orf107 CHRNE
chr17	6635129	6645128	10000	1.0009	KIAA0753 TXNDC17
chr17	7013129	7025128	12000	1.0074	ALOX12<AS1 BCL6B C17orf49 MIR195 MIR497 MIR497HG RNASEK RNASEK-C17orf49
chr17	7214129	7228128	14000	1.0009	ACADVL DLG4 MIR324
chr17	7403129	7413128	10000	0.996	NLGN2 TMEM256 TMEM256<PLSCR3
chr17	7435129	7447128	12000	1.0047	CHRNB1 FGF11 TMEM102
chr17	7833129	7862128	29000	1.012	CYB5D1 KDM6B NAA38 TMEM88
chr17	7903129	7913128	10000	0.996	SCARNA21
chr17	9017129	9029128	12000	0.9976	NTN1
chr17	12989129	12999128	10000	0.9993
chr17	14294129	14311128	17000	1.0081	HS3ST3B1 MGC12916
chr17	17721129	17732128	11000	0.9977
chr17	17788129	17802128	14000	0.9973
chr17	17809129	17825128	16000	0.9981	MIR33B MIR6777 SREBF1
chr17	28879129	28889128	10000	0.9977
chr17	28948129	28958128	10000	0.9977	PHF12
chr17	29582129	29598128	16000	1.0056	ANKRD13B GIT1
chr17	29610129	29624128	14000	1.0117	CORO6
chr17	32486129	32497128	11000	1.0025	CDK5R1
chr17	34574129	34588128	14000	1.0049	C17orf102 TMEM132E
chr17	36926129	36950128	24000	1.0152	AATF LHX1 LHX1<DT
chr17	38554129	38566128	12000	1.002
chr17	38701129	38712128	11000	0.9969	MIR4734 MLLT6
chr17	39596129	39609128	13000	1.0005	NEUROD2
chr17	40339129	40351128	12000	0.9977	RARA RARA<AS1
chr17	42669129	42680128	11000	1.0033	CCR10 PLEKHH3
chr17	44212129	44224128	12000	0.9993	UBTF
chr17	48573129	48608128	35000	1.0001	HOXB<AS3 HOXB3 HOXB4 HOXB5 HOXB6 MIR10A
chr17	48609129	48634128	25000	1.0004	HOXB7 HOXB8 HOXB9 MIR196A1
chr17	49570129	49582128	12000	0.996	LOC100288866 NXPH3
chr17	49963129	49978128	15000	0.9993	DLX4
chr17	49989129	50000128	11000	0.9969	DLX3
chr17	50142129	50155128	13000	1.0005	PPP1R9B
chr17	50554129	50568128	14000	0.9993	CACNA1G CACNA1G<AS1
chr17	61387129	61418128	31000	1.0142	C17orf82 TBX2 TBX2<AS1
chr17	61448129	61466128	18000	1.0069	TBX4
chr17	63418129	63428128	10000	0.996
chr17	63824129	63835128	11000	1.0017	FTSJ3 PSMC5
chr17	64497129	64509128	12000	1.0004	CEP95 DDX5 MIR3064 MIR5047 POLG2
chr17	72114129	72128128	14000	1.0098	SOX9 SOX9<AS1
chr17	73639129	73649128	10000	1.0009	SDK2
chr17	74814129	74827128	13000	0.9993
chr17	75498129	75510128	12000	0.9971	CASKIN2 MIR6785
chr17	75628129	75638128	10000	0.9977	SMIM5
chr17	76535129	76547128	12000	0.9971	CYGB PRCD
chr17	77369129	77382128	13000	1.001	SEPT9
chr17	78124129	78135128	11000	1.0034	TMC6 TMC8
chr17	79082129	79093128	11000	0.9985
chr17	79124129	79140128	16000	0.9977
chr17	79174129	79190128	16000	1.0002
chr17	79360129	79370128	10000	0.996
chr17	79603129	79613128	10000	0.9977	RBFOX3
chr17	79784129	79821128	37000	1.0103	CBX8
chr17	79829129	79846128	17000	1.0161	CBX4
chr17	79933129	79947128	14000	1.0013
chr17	80448129	80459128	11000	0.9977
chr17	80467129	80479128	12000	1.0042	NPTX1
chr17	80919129	80930128	11000	0.9993
chr17	81030129	81041128	11000	1.0033	BAIAP2 BAIAP2<DT
chr17	81079129	81112128	33000	1.0004
chr17	81114129	81132128	18000	1.0004	AATK MIR1250 MIR3065 MIR338 MIR657
chr17	81157129	81167128	10000	0.9993	AATK PVALEF
chr17	81187129	81201128	14000	1.0065
chr17	81229129	81240128	11000	0.9969	LOC105371925 NDUFAF8 TEPSIN
chr17	81385129	81405128	20000	1.0149	BAHCC1 LOC100130370 MIR4740
chr17	81458129	81470128	12000	1.0042
chr17	81902129	81918128	16000	1.0074	NPB PCYT2 SIRT7
chr17	82011129	82038128	27000	1.0026	CENPX DCXR LRRC45 RAC3
chr17	82046129	82066128	20000	1.004	DUS1L GPS1 RFNG
chr17	82079129	82099128	20000	1.0093	FASN SNORD134
chr17	82234129	82252128	18000	1.0106	MIR6787 SLC16A3
chr17	83069129	83090128	21000	1.017	METRNL
chr18	900688	914687	14000	1.0026	ADCYAP1
chr18	5289688	5299687	10000	0.9993	ZBTB14
chr18	5888688	5898687	10000	0.996	TMEM200C
chr18	22161688	22177687	16000	1.0166	GATA6 GATA6<AS1
chr18	26541688	26552687	11000	1.0025	KCTD1
chr18	31038688	31049687	11000	0.9985	DSC3
chr18	47242688	47265687	23000	1.0007	SKOR2
chr18	48538688	48549687	11000	0.9993	CTIF
chr18	50267688	50289687	22000	1.0003	CFAP53 CXXC1 MBD1
chr18	57426688	57449687	23000	1.0127	ONECUT2
chr18	59263688	59277687	14000	1.0035	RAX
chr18	63151688	63161687	10000	0.996
chr18	75197688	75218687	21000	1.0027	TSHZ1 ZADH2
chr18	75277688	75292687	15000	1.0001
chr18	76483688	76499687	16000	1.0025	C18orf65 LOC101927989 ZNF516
chr18	76978688	76989687	11000	1.0059
chr18	78726688	78736687	10000	0.9977
chr18	78763688	78774687	11000	0.9993
chr18	78968688	79001687	33000	1.0074	SALL3
chr18	79392688	79406687	14000	1.0013	NFATC1
chr18	79432688	79461687	29000	1.007
chr18	79568688	79578687	10000	0.9993	LOC284240
chr19	797403	808402	11000	1.0002	MIR4745 PTBP1
chr19	1006403	1018402	12000	1.0064
chr19	1103403	1114402	11000	1.014	GPX4
chr19	1220403	1240402	20000	1.007	ATP5F1D CBARP
chr19	1264403	1277402	13000	1.0185	C19orf24 CIRBP CIRBP<AS1
chr19	1283403	1296402	13000	0.9989	EFNA2
chr19	1354403	1364402	10000	1.0042	MUM1
chr19	1420403	1430402	10000	1.0124
chr19	1464403	1476402	12000	1.0222
chr19	1746403	1758402	12000	1.0026	ONECUT3
chr19	1851403	1865402	14000	1	KLF16
chr19	2223403	2234402	11000	0.9977	MIR1227 MIR6789 PLEKHJ1
chr19	2243403	2256402	13000	0.9997	AMH JSRP1 MIR4321
chr19	3606403	3616402	10000	0.9977	CACTIN<AS1 TBXA2R
chr19	4058403	4068402	10000	1.0091	ZBTB7A
chr19	5128403	5138402	10000	1.0009
chr19	5213403	5223402	10000	0.9977
chr19	6210403	6224402	14000	1.0026
chr19	6267403	6280402	13000	1.0046	MLLT1
chr19	7918403	7929402	11000	1.0001	CTXN1 SNAPC2
chr19	10283403	10296402	13000	1.0046	ICAM4 ICAM5
chr19	10682403	10692402	10000	1.0042
chr19	13005403	13020402	15000	1.0042
chr19	14155403	14165402	10000	0.9993
chr19	15243403	15257402	14000	0.9963
chr19	15443403	15453402	10000	0.996	MIR1470 WIZ
chr19	16616403	16629402	13000	1.0034	MED26
chr19	18257403	18267402	10000	1.0009	LOC729966
chr19	18603403	18614402	11000	1.0091	CRLF1 TMEM59L
chr19	18847403	18861402	14000	1.0032
chr19	19537403	19553402	16000	1.007	CILP2
chr19	29523403	29535402	12000	1.0086	LOC284395 VSTM2B
chr19	30219403	30232402	13000	1.0013
chr19	31343403	31360402	17000	1.0079	TSHZ3
chr19	33296403	33306402	10000	0.9993	CEBPA CEBPA<DT
chr19	33386403	33396402	10000	0.996
chr19	33399403	33409402	10000	0.9977
chr19	33791403	33804402	13000	0.9997	KCTD15
chr19	39406403	39416402	10000	0.9977	MIR4530 PLEKHG2 ZFP36
chr19	40596403	40606402	10000	0.9977	LTBP4
chr19	42279403	42289402	10000	0.996	CIC
chr19	45763403	45773402	10000	1.0075	DM1<AS SIX5
chr19	45777403	45787402	10000	0.996	DMPK
chr19	46600403	46610402	10000	0.9993	CALM3 PPP5D1
chr19	49869403	49879402	10000	1.0009	AKT1S1 PNKP TBC1D17
chr19	50715403	50726402	11000	0.9993	CLEC11A SHANK1
chr19	54136403	54149402	13000	1.005	CNOT3
chr19	55654403	55664402	10000	0.9993	U2AF2
chr20	2747787	2757786	10000	0.996
chr20	3746787	3756786	10000	1.0058
chr20	3795787	3805786	10000	0.9993	CDC25B
chr20	4240787	4251786	11000	1.0002	ADRA1D
chr20	10663787	10675786	12000	1.0058	JAG1
chr20	20359787	20376786	17000	1.0171	INSM1
chr20	21095787	21110786	15000	1.0115	LINC00237
chr20	21500787	21527786	27000	1.0142	NKX2<2
chr20	21696787	21715786	19000	1.0098	LINC01726 PAX1
chr20	22569787	22587786	18000	1.0047	FOXA2 LINC00261
chr20	23039787	23054786	15000	1.0012	THBD
chr20	23360787	23371786	11000	0.9985	GZF1
chr20	25074787	25084786	10000	0.9977	VSX1
chr20	25271787	25283786	12000	0.9977
chr20	32446787	32458786	12000	0.9993
chr20	33666787	33676786	10000	0.9993	ACTL10 NECAB3
chr20	37514787	37529786	15000	1.0028	BLCAP NNAT
chr20	38718787	38734786	16000	1.0135	SLC32A1
chr20	40678787	40695786	17000	1.0091	MAFB
chr20	41133787	41146786	13000	0.9993	PLCG1 PLCG1<AS1
chr20	46023787	46037786	14000	0.997	SLC12A5 SLC12A5<AS1
chr20	46054787	46066786	12000	0.9998
chr20	56624787	56635786	11000	1.014	TFAP2C
chr20	57388787	57401786	13000	1.0005	LOC100291105 RBM38
chr20	57647787	57659786	12000	0.9982
chr20	57701787	57711786	10000	0.9993	NKILA PMEPA1
chr20	58845787	58858786	13000	1.0054	GNAS GNAS<AS1
chr20	58882787	58894786	12000	0.9966	GNAS LOC101927932
chr20	61243787	61257786	14000	1.0075	CDH4
chr20	61499787	61509786	10000	0.9977	CDH4
chr20	61659787	61670786	11000	0.9985
chr20	61697787	61708786	11000	0.9977
chr20	61755787	61769786	14000	0.9982
chr20	61869787	61888786	19000	1.0071
chr20	62043787	62054786	11000	0.9993
chr20	62213787	62225786	12000	0.9977	HRH3
chr20	62301787	62313786	12000	1.008	ADRM1
chr20	62360787	62372786	12000	1.0026	LAMA5
chr20	62386787	62398786	12000	1.0058	RPS21
chr20	62404787	62416786	12000	0.9982	CABLES2
chr20	62528787	62543786	15000	0.9995
chr20	62544787	62559786	15000	0.9993	MIR1<1 MIR1-1HG MIR1-1HG-AS1
chr20	62560787	62570786	10000	0.996	MIR133A2
chr20	62633787	62652786	19000	0.9991	SLCO4A1
chr20	62665787	62675786	10000	1.0026	SLCO4A1<AS1
chr20	62893787	62903786	10000	1.0042
chr20	63168787	63184786	16000	1.0021	MIR124<3
chr20	63280787	63290786	10000	1.0042	ARFGAP1 MIR4326
chr20	63341787	63351786	10000	0.996
chr20	63394787	63404786	10000	0.996
chr20	63410787	63425786	15000	1.002
chr20	63462787	63475786	13000	1.0005	KCNQ2
chr20	63559787	63569786	10000	1.0075	HELZ2
chr20	63735787	63748786	13000	0.9993	LIME1 SLC2A4RG
chr20	64076787	64086786	10000	1.0009	LKAAEAR1 MIR6813 OPRL1 RGS19
chr20	64238787	64248786	10000	0.996
chr21	26841620	26851619	10000	0.996	ADAMTS1
chr21	33017620	33035619	18000	1.0137	OLIG2
chr21	34880620	34895619	15000	0.999	RUNX1
chr21	36688620	36711619	23000	1.0106	SIM2
chr21	41733620	41750619	17000	1.0058	MIR6814
chr21	41759620	41775619	16000	1.0037	RIPK4
chr21	43339620	43349619	10000	0.996
chr21	43357620	43368619	11000	0.996	LINC01679
chr21	44320620	44335619	15000	1.0023
chr21	45066620	45076619	10000	0.996	ADARB1 SSR4P1
chr21	45412620	45422619	10000	1.0026
chr21	45859620	45870619	11000	1.001
chr21	45988620	46005619	17000	1.0003
chr21	46119620	46133619	14000	1.0042
chr22	17786637	17798636	12000	1.0004
chr22	19169637	19179636	10000	0.996	LINC01311 SLC25A1
chr22	19713637	19725636	12000	1.0069	GP1BB SEPT5 SEPT5<GP1BB
chr22	19747637	19771636	24000	1.0064	TBX1
chr22	19868637	19881636	13000	0.9971
chr22	19967637	19989636	22000	1.0019
chr22	20106637	20118636	12000	1.0004	MIR6816 RANBP1 TRMT2A
chr22	20987637	21002636	15000	1.0007	THAP7 THAP7<AS1
chr22	23088637	23105636	17000	0.9971
chr22	23279637	23290636	11000	1.0002
chr22	24153637	24165636	12000	0.9969
chr22	27788637	27809636	21000	1.0103	MN1
chr22	29306637	29316636	10000	1.0091	GAS2L1 RASL10A
chr22	30284637	30298636	14000	0.9967	CASTOR1
chr22	30967637	30977636	10000	0.996	MORC2 TUG1
chr22	31080637	31092636	12000	0.9969	SMTN
chr22	36321637	36337636	16000	0.9968
chr22	36755637	36768636	13000	0.9997
chr22	37365637	37381636	16000	1.0002
chr22	38862637	38873636	11000	0.9985	CBX6
chr22	39233637	39246636	13000	1.0013	PDGFB
chr22	43823637	43833636	10000	1.0009
chr22	44991637	45002636	11000	0.996	LOC101927551
chr22	45962637	45980636	18000	1.0048	WNT7B
chr22	46060637	46092636	32000	1.0037	LOC642648 MIR3619 MIRLET7BHG
chr22	46361637	46371636	10000	0.996
chr22	47009637	47019636	10000	0.996
chr22	47147637	47158636	11000	0.9976
chr22	48485637	48495636	10000	0.9977	FAM19A5
chr22	48515637	48525636	10000	0.9977
chr22	48571637	48581636	10000	0.996	FAM19A5
chr22	49174637	49185636	11000	0.996
chr22	49784637	49794636	10000	0.996
chr22	49951637	49972636	21000	1.006	MIR6821 PIM3
chr22	50176637	50186636	10000	0.9977	TRABD
chr22	50243637	50253636	10000	0.9993	HDAC10 TUBGCP6
chr22	50260637	50272636	12000	1.0026	MAPK11 MAPK12
chr22	50521637	50532636	11000	1.0131	ODF3B SCO2 TYMP
chr22	50715637	50734636	19000	1.0018

## Sheet: S2_mm_10k_ann
W	I	O	E	O/E	P
2908	772	958	401.94	2.38	<0.0001
Chr	Start	End	Len	C_M	Sym
chr10	9893001	9903000	10000	0.9957	Stxbp5
chr10	41476001	41486000	10000	0.9957	Mical1
chr10	42268001	42280000	12000	1.0033	Foxo3
chr10	43013001	43030000	17000	0.9961
chr10	50888001	50910000	22000	1.0049	Sim1
chr10	60684001	60694000	10000	1.0006
chr10	60822001	60834000	12000	1.0016	Unc5b
chr10	67530001	67550000	20000	0.9982	Ado Egr2
chr10	69982001	69995000	13000	1.005
chr10	75316001	75326000	10000	0.9957	Adora2a
chr10	75637001	75649000	12000	0.999	Susd2
chr10	76539001	76549000	10000	0.9973
chr10	76601001	76617000	16000	0.9971
chr10	77259001	77272000	13000	1.0002	Gm10941 Pofut2
chr10	78169001	78186000	17000	0.9982	D10Jhu81e Pwp2
chr10	79732001	79744000	12000	1.0033
chr10	80124001	80140000	16000	0.9998	Cbarp
chr10	80141001	80158000	17000	0.9992	Atp5d Cbarp Midn
chr10	80311001	80321000	10000	1.0022	2310011J03Rik
chr10	80379001	80390000	11000	0.9981	Mex3d
chr10	80667001	80678000	11000	0.9957	Mknk2
chr10	80790001	80801000	11000	0.9973	Plekhj1 Sf3a2
chr10	80928001	80940000	12000	0.9979	Gadd45b
chr10	81134001	81146000	12000	1	Zbtb7a
chr10	81312001	81322000	10000	0.9973	Cactin
chr10	81361001	81371000	10000	1.0006	4930404N11Rik
chr10	81490001	81500000	10000	0.9973	Ncln S1pr4
chr10	84572001	84582000	10000	0.9957	Tcp11l2
chr10	85626001	85636000	10000	0.9957
chr10	99260001	99271000	11000	0.999	Dusp6
chr10	110761001	110772000	11000	0.9973
chr10	118860001	118870000	10000	0.9973	Dyrk2
chr10	123261001	123274000	13000	0.9969	Fam19a2
chr10	127282001	127292000	10000	0.9973	Ddit3 Mbd6
chr11	4737008	4751007	14000	0.9996	Cabp7
chr11	5056008	5066007	10000	0.9957	Gas2l1 Rasl10a
chr11	7058008	7072007	14000	0.9973	Adcy1
chr11	7205008	7217007	12000	0.9995	Igfbp3
chr11	19012008	19023007	11000	0.9981	Meis1
chr11	21992008	22007007	15000	1.0033	Otx1
chr11	22857008	22867007	10000	0.9957	B3gnt2
chr11	24073008	24084007	11000	0.999	Bcl11a
chr11	32213008	32232007	19000	0.9979	Mpg Rhbdf1
chr11	33195008	33212007	17000	1.0113	Tlx3
chr11	50224008	50240007	16000	1.0019	Ltc4s Mgat4b Mir6919
chr11	50601008	50611007	10000	0.9957	Adamts2
chr11	51849008	51860007	11000	0.9965	Jade2
chr11	54066008	54076007	10000	0.999	Pdlim4
chr11	57827008	57837007	10000	0.9957	Hand1
chr11	58993008	59003007	10000	0.9973
chr11	59036008	59053007	17000	0.9967
chr11	59176008	59186007	10000	0.9957	Gjc2 Guk1
chr11	60138008	60148007	10000	0.9957	Rai1
chr11	60168008	60179007	11000	0.9957
chr11	60203008	60213007	10000	0.9973	Mir6922
chr11	60475008	60487007	12000	1
chr11	60704008	60714007	10000	0.9973
chr11	63127008	63137007	10000	0.9957	Pmp22
chr11	63913008	63929007	16000	1.0085	Hs3st3b1
chr11	69095008	69110007	15000	0.999	Per1
chr11	69322008	69333007	11000	0.9973	Cntrob Kcnab3 Trappc1
chr11	69404008	69424007	20000	1.0006	Kdm6b
chr11	70212008	70222007	10000	1.0054	Slc16a11 Slc16a13
chr11	70223008	70240007	17000	1.0034	0610010K14Rik Bcl6b Mir195a Mir497 Mir497b Rnasek
chr11	74829008	74841007	12000	1.0006	Mnt
chr11	75159008	75179007	20000	1.0144	Hic1 Mir132 Mir212 Ovca2
chr11	77462008	77472007	10000	0.999	Coro6
chr11	80474008	80486007	12000	1	Cdk5r1
chr11	82383008	82395007	12000	0.999	Tmem132e
chr11	84513008	84532007	19000	1.0051	Aatf Lhx1 Lhx1os
chr11	85829008	85847007	18000	1.0026	2610027K06Rik Tbx2
chr11	94489008	94501007	12000	0.9984	Epn3
chr11	94933008	94948007	15000	0.9995	Col1a1
chr11	94987008	94998007	11000	0.9973	Ppp1r9b
chr11	95578008	95588007	10000	0.9973	Ngfr
chr11	96294008	96309007	15000	0.9981	Hoxb5 Hoxb5os Hoxb6
chr11	96310008	96320007	10000	0.9957	Hoxb4 Mir10a
chr11	98767008	98778007	11000	0.9973	Nr1d1
chr11	101078008	101088007	10000	0.9973	Coasy Hsd17b1 Mlx
chr11	101162008	101187007	25000	1.0002	Ccr10 Cntnap1 Plekhh3
chr11	102309008	102321007	12000	0.9965	Ubtf
chr11	102768008	102781007	13000	1.0002
chr11	103192008	103202007	10000	0.9957
chr11	103356008	103370007	14000	0.9986	Arhgap27
chr11	103807008	103819007	12000	0.9962
chr11	107792008	107803007	11000	0.9981	Cacng4
chr11	108918008	108931007	13000	1.0014	Axin2
chr11	109361008	109371007	10000	0.9957	Gm11696 Gna13
chr11	114060008	114070007	10000	0.9957	Sdk2
chr11	115201008	115212007	11000	0.9957
chr11	115241008	115251007	10000	0.999
chr11	115265008	115275007	10000	0.9957	Fdxr Grin2c
chr11	115791008	115804007	13000	0.9994	Mir5621
chr11	115806008	115817007	11000	0.9973	Caskin2 Tsen54
chr11	116003008	116013007	10000	0.9973	Galk1
chr11	116329008	116341007	12000	1.0022	Foxj1
chr11	118561008	118577007	16000	0.9999
chr11	119032008	119064007	32000	1.0027	Cbx8
chr11	119077008	119093007	16000	1.0029	Cbx4
chr11	119539008	119552007	13000	1.005	Gm11762 Nptx1
chr11	119936008	119946007	10000	0.9957	Baiap2
chr11	120002008	120013007	11000	0.9981	Mir3065 Mir338
chr11	120224008	120244007	20000	1.0161	Bahcc1
chr11	120271008	120288007	17000	0.9998
chr11	120489008	120501007	12000	0.9979	Slc25a10
chr11	120624008	120634007	10000	0.9957	Mafg Mir6936 Sirt7
chr11	120709008	120724007	15000	0.998	Lrrc45 Rac3 Stra13
chr11	120805008	120832007	27000	1.0091	Fasn
chr12	4208465	4218464	10000	0.9957
chr12	8289465	8304464	15000	1.003	Gdf7
chr12	12934465	12944464	10000	0.9957	Mycn
chr12	55597465	55607464	10000	0.9957	Insm2
chr12	56687465	56701464	14000	0.9996	Pax9
chr12	57534465	57554464	20000	0.9997	Foxa1
chr12	73037465	73055464	18000	1.0016	Six1
chr12	80131465	80141464	10000	0.9957	2310015A10Rik
chr12	80750465	80761464	11000	0.9981	Ccdc177
chr12	85169465	85179464	10000	0.9957	Pgf
chr12	91805465	91818464	13000	0.9965
chr12	95690465	95700464	10000	0.9973	Flrt2
chr12	100196465	100208464	12000	0.9965	Calm1
chr12	103233465	103243464	10000	0.9973	Prima1
chr12	104468465	104480464	12000	1.0006	Gsc
chr12	105030465	105041464	11000	0.9965	Glrx5 Mir3069 Scarna13 Snhg10
chr12	108201465	108215464	14000	0.9996
chr12	109028465	109055464	27000	0.9988
chr12	109452465	109462464	10000	0.9957	Dlk1
chr12	109725465	109735464	10000	0.9957	Mir134 Mir300 Mir376a Mir381 Mir382 Mir453 Mir485 Mir487b Mir539 Mir544 Mir668 Mirg
chr12	110269465	110285464	16000	1.0041	Dio3 Dio3os Mir1247
chr12	111259465	111271464	12000	0.9995	Amn
chr12	112108465	112118464	10000	0.9957	Aspg Mir3073a Mir3073b
chr12	112139465	112154464	15000	0.9998	Kif26a
chr12	112168465	112179464	11000	0.9957
chr12	112670465	112683464	13000	0.9978	Akt1 Zbtb42
chr12	112728465	112742464	14000	0.9999	Mir6940
chr12	112906465	112936464	30000	1.0012	Jag2 Mir6941
chr12	113059465	113070464	11000	0.9965
chr12	113131465	113147464	16000	0.9986	Crip2
chr12	117148465	117163464	15000	1.0025	Gm10421
chr13	29977443	29988442	11000	0.9957	E2f3
chr13	31620443	31631442	11000	0.999	Foxf2
chr13	31801443	31819442	18000	1.0026	Foxc1
chr13	34643443	34657442	14000	0.9983	Gm15908 Pxdc1
chr13	37824443	37834442	10000	0.999	Rreb1
chr13	40727443	40740442	13000	0.9973	Gm26688 Tfap2a
chr13	42154443	42164442	10000	0.9973
chr13	48656443	48667442	11000	0.9998	Barx1
chr13	52974443	52984442	10000	0.9973	Nfil3
chr13	54946443	54958442	12000	0.9957	Unc5a
chr13	54991443	55011442	20000	1.0068
chr13	55821443	55838442	17000	1.0091	Pitx1
chr13	56249443	56261442	12000	0.999	Neurog1
chr13	63558443	63574442	16000	0.9994	Ptch1
chr13	71949443	71970442	21000	1.003	Irx1
chr13	73257443	73276442	19000	0.9984	Irx4
chr13	73603443	73613442	10000	0.9973	Clptm1l
chr13	94868443	94878442	10000	0.9957	Otp
chr13	97238443	97251442	13000	1.001	Enc1
chr13	103325443	103336442	11000	0.9981	Mast4
chr13	107884443	107895442	11000	0.999	Zswim6
chr13	110394443	110404442	10000	0.9973	Plk2
chr13	113608443	113622442	14000	1.0025	Snx18
chr14	12336804	12353803	17000	0.9983	Fezf2
chr14	21979804	21996803	17000	1.0103	Zfp503
chr14	25450804	25466803	16000	0.9999	Zmiz1
chr14	28501804	28516803	15000	1.0054	Wnt5a
chr14	29718804	29728803	10000	0.9957	Cacna2d3
chr14	30032804	30042803	10000	1.0006
chr14	31128804	31143803	15000	1.0046	Nt5dc2 Smim4
chr14	32457804	32469803	12000	0.9984	Chat Slc18a3
chr14	32590804	32606803	16000	0.9987	Prrxl1
chr14	34191804	34204803	13000	0.999	Gprin2
chr14	46877804	46889803	12000	0.9973	Samd4
chr14	55096804	55108803	12000	0.9973	Ap1g2
chr14	55778804	55788803	10000	0.9957	Adcy4 Ripk3
chr14	58067804	58081803	14000	1.0003	Fgf9
chr14	61677804	61691803	14000	1.0058	Dleu2
chr14	63236804	63250803	14000	0.9983	Gata4
chr14	67227804	67241803	14000	1.009	Ebf2
chr14	67706804	67721803	15000	0.9987	Cdca2 Kctd9
chr14	70070804	70084803	14000	1.0003	Egr3
chr14	70545804	70555803	10000	0.9957	Hr Reep4
chr14	76413804	76423803	10000	0.9957	Tsc22d1
chr14	77154804	77165803	11000	0.9965	Enox1
chr14	79762804	79776803	14000	1.0016	Pcdh8
chr14	115036804	115049803	13000	0.999	Mir17 Mir17hg Mir18 Mir19a Mir19b<1 Mir20a Mir92-1
chr14	118229804	118240803	11000	0.9981	LOC105245869 Sox21
chr14	122472804	122483803	11000	0.9997	2610035F20Rik Zic2
chr15	5234560	5244559	10000	0.9957	Ptger4
chr15	6705560	6716559	11000	0.9965	Rictor
chr15	7806560	7820559	14000	1.0054	Gdnf
chr15	27585560	27595559	10000	0.9957
chr15	28019560	28029559	10000	0.9957	Trio
chr15	35289560	35305559	16000	1.0045	Osr2
chr15	38294560	38304559	10000	0.9957	Klf10
chr15	59643560	59658559	15000	1.0087	Trib1
chr15	61981560	61994559	13000	0.999	Myc
chr15	68923560	68933559	10000	0.9957	Khdrbs3
chr15	72800560	72812559	12000	0.999	Peg13
chr15	74509560	74525559	16000	1.0017	Adgrb1
chr15	74718560	74730559	12000	0.9984	Slurp1 Them6
chr15	75707560	75717559	10000	0.9957
chr15	75883560	75895559	12000	0.9995	Mroh6 Naprt
chr15	75901560	75917559	16000	1.001	Eef1d Tigd5
chr15	75992560	76013559	21000	1.0019	Fam83h Mapk15
chr15	76057560	76074559	17000	0.9992	Mir6952 Scrib
chr15	76171560	76209559	38000	1.0003	Plec
chr15	76343560	76361559	18000	1.0015	Cyc1 Maf1 Sharpin
chr15	76450560	76467559	17000	0.999	Scx
chr15	76514560	76526559	12000	1.0092	Scrt1
chr15	76589560	76604559	15000	1.0054
chr15	76647560	76657559	10000	0.9957	Cyhr1
chr15	76688560	76707559	19000	0.9996	Gpt Mfsd3
chr15	76719560	76731559	12000	1.0076	C030006K11Rik Lrrc24
chr15	79789560	79799559	10000	0.9973
chr15	84849560	84859559	10000	0.9973	Phf21b
chr15	85572560	85583559	11000	1.0046	AU022754 Wnt7b
chr15	85665560	85679559	14000	0.9983
chr15	85893560	85903559	10000	0.9957
chr15	86023560	86036559	13000	0.9986	Celsr1
chr15	86126560	86137559	11000	0.9965
chr15	89139560	89149559	10000	0.9957	Mapk11 Mapk12
chr15	89153560	89181559	28000	1.0015	Mir7118 Plxnb2
chr15	89495560	89506559	11000	0.9957	Shank3
chr15	93593560	93603559	10000	0.9957	Prickle1
chr15	96280560	96290559	10000	0.999	Arid2
chr15	96689560	96701559	12000	1.0022	Slc38a2
chr15	97242560	97254559	12000	0.999	Amigo2 Pced1b
chr15	97973560	97983559	10000	0.9957
chr15	97991560	98007559	16000	1.005	Col2a1
chr16	4411875	4421874	10000	0.9957	Adcy9
chr16	18218875	18230874	12000	0.9973
chr16	18394875	18406874	12000	1.0011
chr16	18579875	18591874	12000	1.0233	Tbx1
chr16	18616875	18632874	16000	1.0071	Gp1bb Sept5
chr16	20707875	20717874	10000	0.9973	Clcn2 Polr2h
chr16	21200875	21210874	10000	0.9957	Ephb3
chr16	21213875	21223874	10000	0.9973
chr16	30058875	30071874	13000	1.0026	Hes1
chr16	35150875	35163874	13000	1.0022	Adcy5
chr16	55814875	55824874	10000	0.9957	Nfkbiz
chr16	76364875	76374874	10000	0.9957	Nrip1
chr16	84961875	84973874	12000	0.9979	Gm10791
chr16	85793875	85803874	10000	0.9957	Adamts1
chr16	91217875	91234874	17000	1.0012	Olig2
chr16	92689875	92699874	10000	0.9973	Runx1
chr17	8798107	8808106	10000	0.9973	Pde10a
chr17	14195107	14205106	10000	0.9973	Dact2
chr17	15367107	15384106	17000	1.0008	Dll1
chr17	23737107	23747106	10000	0.9973	Kremen2 Paqr4
chr17	24197107	24214106	17000	1.0083	Ntn3 Tbc1d24
chr17	24470107	24480106	10000	1.0006	Bricd5 Mlst8 Pgp
chr17	24501107	24512106	11000	0.9981
chr17	24566107	24582106	16000	1.0003
chr17	24593107	24603106	10000	0.9957
chr17	24877107	24891106	14000	1.0038	Igfals Nubp2 Spsb3
chr17	24892107	24906106	14000	1.0067	Eme2 Mrps34 Nme3
chr17	25389107	25406106	17000	0.9977
chr17	25425107	25437106	12000	1.0001	Cacna1h
chr17	25714107	25727106	13000	0.9973	Chtf18 Gng13 Rpusd1
chr17	25824107	25842106	18000	1.0071	Jmjd8 Mir3082 Rhbdl1 Stub1 Wdr24
chr17	26195107	26206106	11000	0.9981	Arhgdig Pdia2 Rgs11
chr17	27110107	27123106	13000	1.0002
chr17	27504107	27516106	12000	1.0017	Grm4
chr17	32387107	32398106	11000	1.0022	Wiz
chr17	34021107	34034106	13000	1.012	H2<Ke6 Mir219a-1 Mir219c Ring1 Rxrb Slc39a7
chr17	34111107	34124106	13000	1.0087	Brd2 H2<DMa
chr17	34582107	34597106	15000	0.999	Ager Gpsm3 Pbx2
chr17	35152107	35166106	14000	0.9961	Prrc2a
chr17	43621107	43635106	14000	0.9993	Tdrd6
chr17	46023107	46034106	11000	0.9973	Vegfa
chr17	46257107	46268106	11000	0.9965
chr17	46546107	46557106	11000	0.9981	Cul9 Mir6976 Srf
chr17	47680107	47696106	16000	0.9973	Frs3 Prickle4 Tomm6 Tomm6os
chr17	50506107	50516106	10000	0.9957	Plcl2
chr17	56133107	56144106	11000	0.9957	Sema6b
chr17	56467107	56480106	13000	1.0002	Ptprs
chr17	56708107	56718106	10000	0.9957	Ndufa11 Vmac
chr17	62874107	62889106	15000	0.9976	Efna5
chr17	66334107	66353106	19000	0.9969
chr17	70843107	70853106	10000	0.9957	Tgif1
chr17	78360107	78374106	14000	0.9986
chr17	85605107	85619106	14000	0.9999	Six3 Six3os1
chr17	85679107	85696106	17000	1.0036	Six2
chr17	86234107	86244106	10000	0.9957
chr18	9208836	9220835	12000	1.0006	Fzd8
chr18	11045836	11060835	15000	1.0038	1010001N08Rik Gata6
chr18	35646836	35656835	10000	0.9957	Mzb1 Prob1
chr18	37813836	37824835	11000	1.0006	Pcdhgc4 Pcdhgc5
chr18	53460836	53473835	13000	0.9973	Prdm6
chr18	60622836	60632835	10000	0.999	Synpo
chr18	61034836	61044835	10000	0.9957	Cdx1 Pdgfrb
chr18	75365836	75375835	10000	1.0038	Smad7
chr18	76849836	76865835	16000	1.0038	Skor2
chr18	78173836	78183835	10000	0.9973	Slc14a2
chr18	80628836	80644835	16000	0.9969
chr18	80705836	80715835	10000	0.9957	Nfatc1
chr18	80977836	80994835	17000	1	Sall3
chr18	82904836	82921835	17000	1.0018	4930592I03Rik Zfp516
chr18	84082836	84094835	12000	0.9973	Tshz1 Zadh2
chr19	4096197	4106196	10000	1.0038	Cdk2ap2 Pitpnm1
chr19	4609197	4628196	19000	1.0043	Lrfn4 Mir6986 Rce1
chr19	5687197	5698196	11000	1.0006	Map3k11 Pcnx3
chr19	6334197	6347196	13000	1.0014	Map4k2 Men1
chr19	6363197	6373196	10000	0.9957	Sf1
chr19	6396197	6406196	10000	0.9973	Rasgrp2
chr19	6419197	6429196	10000	0.9957	Nrxn2
chr19	6949197	6959196	10000	0.9973
chr19	7415197	7425196	10000	0.9973	2700081O15Rik Mir6991
chr19	16867197	16881196	14000	1.0054	Foxb2
chr19	23891197	23902196	11000	0.9957
chr19	25602197	25616196	14000	1.0084	Dmrt3
chr19	27214197	27226196	12000	0.9984	Vldlr
chr19	37681197	37704196	23000	0.9994	Cyp26a1 Cyp26c1
chr19	40824197	40836196	12000	0.9957	Ccnj
chr19	41197197	41212196	15000	0.9957	Tll2
chr19	42597197	42607196	10000	0.9957
chr19	43605197	43617196	12000	0.999	Nkx2<3
chr19	44754197	44765196	11000	1.0014	Pax2
chr19	45074197	45085196	11000	0.9981	Kazald1
chr19	45221197	45240196	19000	1.0025	Lbx1
chr19	45734197	45747196	13000	0.9957	Fgf8
chr19	46302197	46333196	31000	1.0014	Fbxl15 Nfkb2 Psd
chr19	47258197	47270196	12000	0.9962
chr19	47296197	47307196	11000	0.9957
chr19	48202197	48215196	13000	0.9977	Sorcs3
chr19	54039197	54052196	13000	1.0014	Adra2a
chr19	56543197	56553196	10000	0.9957	Dclre1a Nhlrc2
chr19	56715197	56730196	15000	1.0009	Adrb1
chr19	56904197	56914196	10000	0.9957
chr19	58449197	58463196	14000	0.9973	Gfra1
chr19	59162197	59175196	13000	0.999	Vax1
chr19	59447197	59469196	22000	1.0012	Emx2 Emx2os
chr1	34181631	34193630	12000	0.9973
chr1	36546631	36564630	18000	1.0053	Ankrd39 Sema4c
chr1	56963631	56980630	17000	1.0014	9130024F11Rik Satb2
chr1	62759631	62769630	10000	0.9957
chr1	64729631	64739630	10000	1.0022	Fzd5
chr1	74275631	74285630	10000	0.9957	Aamp Gpbar1 Pnkd
chr1	74941631	74953630	12000	0.9995	Ihh
chr1	75379631	75389630	10000	0.999	Speg
chr1	75471631	75493630	22000	1.0016	Chpf Tmem198
chr1	75544631	75557630	13000	1.003	Slc4a3
chr1	78194631	78204630	10000	0.9957	Pax3
chr1	87145631	87159630	14000	1.0006	Ecel1
chr1	89577631	89587630	10000	0.9957
chr1	89662631	89674630	12000	0.9968
chr1	89919631	89937630	18000	1.0049	Gbx2
chr1	91335631	91345630	10000	0.9957
chr1	91364631	91374630	10000	0.9957	Fam132b
chr1	92170631	92181630	11000	0.9997	Hdac4
chr1	92826631	92841630	15000	0.9992	Gpc1
chr1	92852631	92862630	10000	0.9957
chr1	106026631	106036630	10000	0.9957
chr1	119414631	119424630	10000	0.9973	Inhbb
chr1	120592631	120609630	17000	0.9994	En1
chr1	134091631	134101630	10000	0.9957
chr1	171273631	171289630	16000	1.0022	Ppox Usp21
chr1	172316631	172327630	11000	0.999	Kcnj9
chr1	172480631	172505630	25000	0.9973	Igsf9 Tagln2
chr1	178526631	178536630	10000	0.999	Kif26b
chr1	187604631	187614630	10000	0.9973	Esrrg
chr1	191177631	191192630	15000	0.9981	Atf3
chr2	4713660	4723659	10000	0.9957	Bend7
chr2	9870660	9889659	19000	1.0063	4930412O13Rik 9230102O04Rik Gata3
chr2	18671660	18681659	10000	1.0006	Bmi1 Commd3
chr2	18686660	18696659	10000	0.999
chr2	19443660	19455659	12000	0.9995	Ptf1a Ptf1aos
chr2	22620660	22630659	10000	0.9957	Gad2
chr2	25049660	25061659	12000	0.9962	Mir7664 Nsmf
chr2	25239660	25250659	11000	0.9981	Cysrt1 Rnf208
chr2	25262660	25272659	10000	0.999	Anapc2 Ssna1 Tprn
chr2	25284660	25298659	14000	1.0051	Grin1os Lrrc26 Tmem210
chr2	25424660	25447659	23000	0.9996	Abca2 Fut7 Mir3087
chr2	25569660	25587659	18000	1.0141	Gm996 Mamdc4 Phpt1
chr2	26194660	26209659	15000	0.9969	Lhx3
chr2	26437660	26449659	12000	1.0017	Sec16a
chr2	26467660	26486659	19000	0.9962	Mir6996
chr2	26495660	26508659	13000	0.9962	Gm35978 Notch1
chr2	27746660	27764659	18000	0.9975
chr2	29243660	29256659	13000	0.9978	6530402F18Rik Ntng2
chr2	31631660	31646659	15000	1.0063	Prdm12
chr2	32210660	32223659	13000	0.9977
chr2	32533660	32543659	10000	0.999	Fam102a
chr2	33630660	33649659	19000	1.0067	C130021I20Rik Lmx1b
chr2	38344660	38361659	17000	1.0034	Lhx2
chr2	38704660	38714659	10000	0.9973	Nr5a1
chr2	57106660	57117659	11000	0.9965	Nr4a2
chr2	61808660	61820659	12000	0.9965
chr2	70555660	70570659	15000	1.0027	Gad1 Gad1os
chr2	71522660	71547659	25000	0.9982	Dlx1 Dlx1as Dlx2
chr2	73268660	73282659	14000	1.0012	Sp9
chr2	74649660	74662659	13000	0.9973	Evx2
chr2	74672660	74684659	12000	1.0022	Hoxd11 Hoxd12
chr2	74696660	74707659	11000	0.9981	Hoxd8 Hoxd9
chr2	74730660	74741659	11000	0.9957
chr2	76703660	76759659	56000	1.0057
chr2	85039660	85052659	13000	0.9957	Tnks1bp1
chr2	91919660	91940659	21000	0.9984	Chrm4 Mdk
chr2	92362660	92372659	10000	0.9957	Large2
chr2	92381660	92396659	15000	0.9976	1700029I15Rik Mapk8ip1 Mir7000
chr2	93639660	93652659	13000	1.0006	Alx4
chr2	105121660	105137659	16000	1.0033	Wt1 Wt1os
chr2	105662660	105677659	15000	1.0006	Paupar Pax6 Pax6os1
chr2	118699660	118712659	13000	1.003	Ankrd63
chr2	118893660	118906659	13000	0.9973	Bahd1
chr2	120030660	120041659	11000	0.9973	Pla2g4b
chr2	121298660	121308659	10000	0.9957
chr2	124654660	124665659	11000	0.9965	Sema6d
chr2	128118660	128134659	16000	1.0085	Bcl2l11
chr2	130290660	130300659	10000	0.9973	Ebf4
chr2	133547660	133557659	10000	0.9957	Bmp2
chr2	137079660	137089659	10000	0.9957
chr2	137106660	137123659	17000	1.0006	Jag1
chr2	146217660	146229659	12000	1.0001	Insm1
chr2	146830660	146842659	12000	0.9968
chr2	147185660	147195659	10000	0.999	6430503K07Rik Nkx2<2 Nkx2-2os
chr2	147358660	147368659	10000	0.999	AI646519 Pax1
chr2	148036660	148049659	13000	1.0026	Foxa2
chr2	151588660	151598659	10000	0.9957
chr2	151968660	151980659	12000	0.9957	Fam110a Mir1953
chr2	155625660	155638659	13000	0.9962
chr2	158606660	158618659	12000	1.0028	Gm14204 Slc32a1
chr2	160357660	160372659	15000	1.0016	Mafb
chr2	160729660	160739659	10000	0.9957	Plcg1
chr2	160902660	160912659	10000	0.999	Emilin3
chr2	162655660	162665659	10000	0.9957	9430021M05Rik Ptprt
chr2	164993660	165003659	10000	0.9957
chr2	165309660	165319659	10000	0.9957	Elmo2
chr2	172543660	172555659	12000	1.0011	Tfap2c
chr2	173015660	173029659	14000	0.9973	Rbm38
chr2	173265660	173278659	13000	0.9986	Pmepa1
chr2	174110660	174121659	11000	0.9965	Npepl1
chr2	174276660	174289659	13000	1.0006	Gnas
chr2	174290660	174304659	14000	0.9987	Gnas Nespas
chr2	174321660	174336659	15000	0.9982	Gnas
chr2	180185660	180200659	15000	1.0052
chr2	180329660	180343659	14000	0.9973	Gata5 Gata5os
chr2	180463660	180474659	11000	0.9957
chr2	181226660	181241659	15000	0.9995	Helz2
chr2	181667660	181678659	11000	0.9973	Sox18 Tcea2
chr2	181682660	181698659	16000	1.0022	Lkaaear1 Rgs19
chr3	18047436	18060435	13000	0.9977	Bhlhe22
chr3	30505436	30516435	11000	0.9965	Mecom
chr3	34640436	34666435	26000	0.9978	Mir1897 Sox2
chr3	37636436	37649435	13000	0.999	Spry1
chr3	38880436	38896435	16000	1.0061	Fat4
chr3	41562436	41574435	12000	0.999	Jade1
chr3	45371436	45386435	15000	1.003	2610316D01Rik Pcdh10
chr3	55778436	55789435	11000	0.9957	Mab21l1
chr3	59004436	59014435	10000	0.9973	Med12l
chr3	83757436	83769435	12000	0.9995	Sfrp2
chr3	87990436	88000435	10000	0.9957	Bcan
chr3	89313436	89325435	12000	1.0022	Efna3
chr3	89385436	89396435	11000	0.999	Gm15417 Zbtb7b
chr3	90261436	90274435	13000	0.9973	Dennd4b Mir7012
chr3	95006436	95017435	11000	0.9998	Zfp687
chr3	99248436	99258435	10000	0.9957	Tbx15
chr3	104780436	104790435	10000	0.9973	Ppm1j Rhoc
chr3	107324436	107334435	10000	0.9957	Rbm15
chr3	107450436	107462435	12000	0.9973	Kcnc4
chr3	107592436	107602435	10000	0.9957	Alx3
chr3	108391436	108407435	16000	1.0027
chr3	108408436	108419435	11000	0.9998	Celsr2
chr3	129195436	129206435	11000	0.9965	Pitx2
chr3	129209436	129227435	18000	1.0044	Pitx2
chr3	131105436	131117435	12000	1.0033	Lef1
chr3	144196436	144206435	10000	0.9957	Lmo4
chr3	148815436	148827435	12000	0.9957
chr3	148983436	148996435	13000	0.9973
chr3	153904436	153914435	10000	0.999	Msh4 Rabggtb Snord45b Snord45c
chr4	8744756	8755755	11000	0.9957
chr4	8842756	8856755	14000	1
chr4	9841756	9851755	10000	0.9957	Gdf6
chr4	41721756	41731755	10000	0.9973	Arid3c Dctn3
chr4	42941756	42951755	10000	0.9957	Dnajb5
chr4	43553756	43575755	22000	0.998	Creb3 Tln1
chr4	43645756	43656755	11000	0.9973	Hint2 Spag8
chr4	48038756	48057755	19000	1.0045	Nr4a3
chr4	55002756	55015755	13000	1.0002
chr4	63211756	63223755	12000	0.9962	Col27a1
chr4	72191756	72206755	15000	1.0016	C630043F03Rik Tle1
chr4	82499756	82512755	13000	0.9957	Gm11266 Nfib
chr4	91366756	91379755	13000	0.9994	Elavl2 Mir6402
chr4	95045756	95055755	10000	0.999	Jun
chr4	99648756	99663755	15000	1.0065	Foxd3
chr4	104363756	104374755	11000	0.999	Dab1
chr4	106907756	106917755	10000	1.0006	Ssbp3
chr4	107433756	107444755	11000	0.9981	Glis1
chr4	107602756	107612755	10000	0.9957
chr4	107844756	107855755	11000	0.9965
chr4	109970756	109990755	20000	1.0162	Dmrta2
chr4	117275756	117290755	15000	0.9973	Rnf220
chr4	117486756	117496755	10000	0.9957	Rnf220
chr4	117876756	117892755	16000	0.999	Atp6v0b B4galt2 Dph2
chr4	118381756	118395755	14000	1.0048
chr4	120266756	120276755	10000	1.0022
chr4	120278756	120291755	13000	1.0022	Foxo6
chr4	120707756	120718755	11000	0.9973
chr4	125486756	125498755	12000	0.9962	Grik3
chr4	129218756	129228755	10000	0.9957	C77080
chr4	129979756	129993755	14000	0.9967	Adgrb2
chr4	131918756	131929755	11000	0.9998	Gm12992 Tmem200b
chr4	134243756	134258755	15000	1.003	E130218I03Rik Grrp1 Zfp593
chr4	135143756	135159755	16000	1.0008
chr4	136827756	136838755	11000	0.9957	Ephb2
chr4	136929756	136940755	11000	0.9965
chr4	137715756	137725755	10000	1.0006	Rap1gap
chr4	139572756	139582755	10000	0.999	Iffo2
chr4	139823756	139833755	10000	0.9957	Pax7
chr4	140698756	140712755	14000	0.9977	Rcc2
chr4	141468756	141481755	13000	1.0026
chr4	148930756	148953755	23000	0.9971
chr4	148958756	148968755	10000	0.9957
chr4	151987756	151998755	11000	1.0038	Phf13 Thap3
chr4	152278756	152288755	10000	1.0071
chr4	152296756	152306755	10000	1.0071	Icmt
chr4	152386756	152396755	10000	0.9957
chr4	154276756	154287755	11000	0.9957
chr4	154567756	154578755	11000	0.9965
chr4	154632756	154644755	12000	1.0098	5930403L14Rik Prdm16
chr4	154889756	154900755	11000	1.0006	Fam213b
chr4	154955756	154966755	11000	1.0038	Hes5 Pank4
chr4	154983756	154993755	10000	0.9957
chr4	155012756	155024755	12000	0.9968	Plch2
chr4	155212756	155228755	16000	1.0061	Ski
chr4	155647756	155661755	14000	1.0093	Mmp23
chr4	155846756	155863755	17000	0.9998	Dvl1 Tas1r3
chr4	155884756	155896755	12000	0.9995	Acap3 Pusl1
chr4	156164756	156181755	17000	0.9985
chr4	156221756	156233755	12000	1.0022	Klhl17 Mir7658 Plekhn1
chr5	24343640	24353639	10000	0.9973	Kcnh2
chr5	24416640	24433639	17000	0.9977	Cdk5 Slc4a2
chr5	24473640	24483639	10000	0.999
chr5	24588640	24599639	11000	0.999	Chpf2 Mir671
chr5	28455640	28469639	14000	1.0029	9530036O11Rik Shh
chr5	29469640	29479639	10000	1.0022	Mnx1
chr5	31086640	31096639	10000	0.999	Slc30a3
chr5	31192640	31203639	11000	0.999	Eif2b4 Snx17 Zfp513
chr5	32131640	32142639	11000	0.9973	Fosl2
chr5	33265640	33275639	10000	0.9957	Ctbp1
chr5	33428640	33439639	11000	1.0063	Nkx1<1
chr5	33720640	33731639	11000	1.0022	Fgfr3
chr5	33994640	34005639	11000	1.0014	Nat8l
chr5	35276640	35288639	12000	0.9968	Adra2c
chr5	35384640	35401639	17000	1	Hmx1
chr5	36477640	36487639	10000	0.9973	Ccdc96 Tada2b
chr5	37240640	37251639	11000	0.9998	Crmp1
chr5	37816640	37829639	13000	0.9973	Msx1 Msx1os
chr5	38149640	38165639	16000	1.0013	Nsg1
chr5	43225640	43237639	12000	0.9984	Cpeb2 Gm7854
chr5	53992640	54002639	10000	0.9973	Stim2
chr5	57713640	57726639	13000	1.0107	4932441J04Rik Pcdh7
chr5	63803640	63814639	11000	0.9965	0610040J01Rik
chr5	64800640	64812639	12000	0.9973	Klf3
chr5	67093640	67104639	11000	0.9957	Phox2b
chr5	67605640	67616639	11000	0.9981	Shisa3
chr5	74193640	74204639	11000	0.9981	Rasl11b
chr5	93090640	93100639	10000	0.9957	Sept11
chr5	101656640	101669639	13000	1.0018	Nkx6<1
chr5	101763640	101773639	10000	0.9957	Cds1
chr5	101880640	101890639	10000	0.9957
chr5	106454640	106473639	19000	1.0006	Barhl2
chr5	107716640	107730639	14000	1.0025	Gfi1
chr5	108645640	108660639	15000	0.9965	Dgkq Idua
chr5	108691640	108703639	12000	0.9979	Fgfrl1
chr5	109549640	109559639	10000	1.0006	Crlf2
chr5	110648640	110658639	10000	0.9957	Ddx51 Noc4l
chr5	110785640	110795639	10000	0.9957
chr5	111268640	111286639	18000	0.9973
chr5	111410640	111428639	18000	1.0128	Mn1
chr5	115542640	115556639	14000	0.9978
chr5	115978640	115988639	10000	0.999
chr5	119666640	119677639	11000	0.9981	Tbx3
chr5	120430640	120440639	10000	1.0006	Lhx5
chr5	123129640	123148639	19000	1.0037	Rhof Setd1b
chr5	124075640	124085639	10000	0.9957
chr5	124111640	124121639	10000	0.999	Arl6ip4 Ogfod2
chr5	125026640	125043639	17000	0.9991
chr5	125049640	125061639	12000	0.9957
chr5	125082640	125092639	10000	0.9957
chr5	137286640	137297639	11000	0.9973	Ache Mir7036 Mir8116 Ufsp1
chr5	137521640	137533639	12000	0.9962	Gnb2 Mir6418
chr5	138987640	139003639	16000	1.0091	Pdgfa
chr5	139543640	139553639	10000	0.9957	Uncx
chr5	139905640	139916639	11000	1.0014	Elfn1
chr5	142810640	142825639	15000	1.0125	Tnrc18
chr5	147298640	147313639	15000	0.9981	Cdx2
chr6	23244956	23255955	11000	0.9973	Fezf1
chr6	28825956	28835955	10000	0.9957	Lrrc4
chr6	29436956	29448955	12000	1.0016
chr6	30164956	30177955	13000	1.0046	BB283400 Mir182 Mir183 Mir96 Mirc35hg
chr6	30728956	30742955	14000	0.9993	Mest Mir335
chr6	49208956	49222955	14000	0.9961	Igf2bp3
chr6	52202956	52254955	52000	1.0023	Hoxa10 Hoxa11 Hoxa11os Hoxa3 Hoxa5 Hoxa6 Hoxa7 Hoxa9 Hoxaas3 Mir196b Mira
chr6	52308956	52323955	15000	0.999	Evx1 Evx1os
chr6	53814956	53825955	11000	0.9998	Tril
chr6	54680956	54690955	10000	0.9973	Mturn
chr6	83046956	83060955	14000	0.9999	Aup1 Dqx1 Htra2 Mir7040
chr6	84575956	84593955	18000	1.0008	Cyp26b1
chr6	88187956	88207955	20000	1.0075	Gata2
chr6	88833956	88849955	16000	1.0029	Abtb1 Gm15612
chr6	89327956	89341955	14000	0.9983
chr6	89351956	89365955	14000	1.0028	Plxna1
chr6	90459956	90469955	10000	0.999	Klf15
chr6	91280956	91294955	14000	0.9973
chr6	91401956	91413955	12000	0.9962	Wnt7a
chr6	91471956	91482955	11000	0.9957	Chchd4 Tmem43
chr6	94599956	94616955	17000	0.9966	Mir7041
chr6	98995956	99005955	10000	0.9957
chr6	108657956	108668955	11000	0.9965	0610040F04Rik Bhlhe40
chr6	117164956	117177955	13000	0.9998	Cxcl12
chr6	119100956	119110955	10000	0.9957	Cacna1c
chr6	124711956	124721955	10000	0.9957	Emg1 Mir141 Mir200c Phb2
chr6	126636956	126647955	11000	0.9965	Kcna1
chr6	127144956	127158955	14000	0.9999	9330179D12Rik Ccnd2
chr6	145856956	145872955	16000	0.9994	Bhlhe41
chr7	4136410	4146409	10000	0.9957	D030047H15Rik Leng8
chr7	5049410	5066409	17000	1.0059	Ccdc106 U2af2 Zfp580
chr7	19090410	19101409	11000	0.9981	Six5
chr7	19300410	19311409	11000	1.0006	Fosb
chr7	25076410	25086409	10000	0.9957	Zfp574
chr7	25217410	25227409	10000	1.0022	9130221H12Rik Dedd2 Mir7048 Zfp526
chr7	25242410	25252409	10000	0.999	Erf
chr7	25266410	25291409	25000	1	Cic
chr7	27157410	27168409	11000	1.0038	Egln2
chr7	27321410	27338409	17000	1.0044	Ltbp4
chr7	29166410	29176409	10000	0.999	Ggn Spred3
chr7	30579410	30596409	17000	1.0034	Kmt2b Mir3569 Zbtb32
chr7	30952410	30963409	11000	0.9957	Usf2
chr7	36688410	36701409	13000	1.0054	Tshz3
chr7	40890410	40908409	18000	0.998	A230077H06Rik Vstm2b
chr7	44459410	44470409	11000	0.9957	Aspdh Josd2 Mir7052
chr7	44531410	44543409	12000	0.9973	Mir7053 Spib
chr7	44845410	44858409	13000	1.0022	Akt1s1 Mir707 Pnkp Tbc1d17
chr7	45011410	45021409	10000	1.0006	Mir7054 Rras Scaf1
chr7	45361410	45371409	10000	0.9957	Lin7b Mtag2 Ppfia3
chr7	45699410	45719409	20000	1.0053	Car11 Dbp Fam83e Rpl18 Sphk2
chr7	46103410	46113409	10000	0.9957
chr7	49240410	49250409	10000	0.9957	Nav2
chr7	49906410	49918409	12000	0.9979	Slc6a5
chr7	63750410	63765409	15000	1.0011
chr7	67948410	67961409	13000	1.0022	Igf1r
chr7	79499410	79509409	10000	0.999	Mir9<3 Mir9-3hg
chr7	89399410	89412409	13000	0.9968	Fzd4
chr7	89508410	89518409	10000	0.9957	Prss23
chr7	98834410	98844409	10000	1.0054	Wnt11
chr7	100921410	100935409	14000	1.0054	Arhgef17
chr7	105748410	105759409	11000	0.9981	Tpp1
chr7	127016410	127028409	12000	0.9957	Maz Mvp Pagr1a Prrt2
chr7	127743410	127755409	12000	1	Fbxl19
chr7	127874410	127884409	10000	0.999	Zfp646 Zfp668
chr7	130258410	130269409	11000	0.9981	Fgfr2
chr7	131546410	131558409	12000	1.0022	Bub3 Hmx2
chr7	137120410	137131409	11000	0.9973
chr7	137195410	137209409	14000	0.9989
chr7	137235410	137250409	15000	0.9963	Gm10578
chr7	137304410	137325409	21000	1.0174	Ebf3
chr7	139083410	139096409	13000	0.9993	Dpysl4
chr7	139246410	139257409	11000	0.9957	Pwwp2b
chr7	139571410	139592409	21000	1.016	Nkx6<2
chr7	140848410	140864409	16000	0.9987	Bet1l Odf3 Ric8a
chr7	140941410	140951409	10000	0.9957	Ifitm5 Pgghg
chr7	141187410	141200409	13000	0.9982	Hras Lrrc56
chr7	141204410	141220409	16000	0.9973	Lmntd2 Mir210 Rassf7
chr7	141256410	141266409	10000	1.0006	Irf7
chr7	141942410	141957409	15000	0.9973	Brsk2
chr7	142570410	142586409	16000	0.9992	H19 Mir675
chr7	142650410	142667409	17000	1.0046	Igf2 Igf2os Mir483
chr7	142959410	142970409	11000	0.9998	Ascl2
chr7	143060410	143074409	14000	0.9974	Tssc4
chr7	143453410	143468409	15000	1.0028	Cdkn1c
chr7	144931410	144945409	14000	1.0045	Ccnd1 Mir3962
chr8	8651951	8666950	15000	0.9995	Efnb2
chr8	10997951	11012950	15000	1.0138	9530052E02Rik Irs2
chr8	11306951	11316950	10000	0.9973	Col4a1 Col4a2
chr8	11551951	11561950	10000	0.9973	Cars2 Ing1
chr8	11821951	11831950	10000	0.9957
chr8	12382951	12399950	17000	0.9973	Gm5607 Sox1
chr8	26970951	26985950	15000	0.9992	Zfp703
chr8	34801951	34812950	11000	0.9981	Dusp4
chr8	45013951	45031950	18000	1.0087
chr8	47279951	47292950	13000	1.0022	Stox2
chr8	48219951	48229950	10000	0.9973
chr8	57313951	57330950	17000	1.0044	5033428I22Rik Hand2 LOC102636514
chr8	69875951	69891950	16000	1.0117	Cilp2
chr8	70327951	70343950	16000	1.0002	Gdf1
chr8	70372951	70382950	10000	0.9957	Comp
chr8	70483951	70495950	12000	0.9984	Crlf1 Tmem59l
chr8	70590951	70601950	11000	0.9973	Isyna1
chr8	70707951	70718950	11000	0.9998	Gm3336
chr8	70762951	70781950	19000	1.0022	2010320M18Rik Ifi30 Pik3r2
chr8	71371951	71384950	13000	1.0014	Nr2f6 Ocel1
chr8	71683951	71693950	10000	0.9973	Insl3
chr8	72490951	72501950	11000	0.9973	Slc35e1
chr8	83660951	83674950	14000	0.9973	Ptger1
chr8	84130951	84140950	10000	0.9957
chr8	87463951	87479950	16000	0.9996	Cbln1 Gm2694
chr8	87778951	87788950	10000	0.9957
chr8	87953951	87963950	10000	0.9957	Zfp423
chr8	89036951	89051950	15000	0.9998	Sall1
chr8	92348951	92369950	21000	1.0076	Crnde Irx5
chr8	95089951	95100950	11000	0.9965
chr8	95319951	95333950	14000	0.999	Usb1 Zfp319
chr8	105371951	105382950	11000	1.0038	Plekhg4
chr8	105467951	105479950	12000	0.9968	Tppp3
chr8	105613951	105623950	10000	1.0071	Mir1966
chr8	106128951	106138950	10000	1.0006	1810019D21Rik Esrp2
chr8	108941951	108955950	14000	1.005
chr8	109549951	109562950	13000	1.0026
chr8	113633951	113644950	11000	1.0022	Mon1b Syce1l
chr8	114783951	114795950	12000	0.9973
chr8	120483951	120495950	12000	0.9979	Gse1
chr8	120564951	120579950	15000	0.9979
chr8	121078951	121093950	15000	1.0051	Fendrr Foxf1
chr8	121112951	121123950	11000	1.0046	Foxc2
chr8	122228951	122239950	11000	0.9965
chr8	122258951	122291950	33000	1.003	Zfpm1
chr8	122481951	122491950	10000	0.9957
chr8	122619951	122629950	10000	0.9973	Mir6396 Pabpn1l
chr8	122668951	122680950	12000	0.9962	Cbfa2t3
chr8	122890951	122900950	10000	0.9973
chr9	24768738	24778737	10000	0.9957	Tbx20
chr9	31906738	31916737	10000	0.9957	Barx2
chr9	35552738	35565737	13000	0.9973	Ddx25 Pus3
chr9	43741738	43753737	12000	1.0043	Nectin1
chr9	47527738	47539737	12000	0.999	Cadm1
chr9	55534738	55551737	17000	1.0123	Isl2
chr9	57068738	57078737	10000	0.9957	Gm10658 Sin3a
chr9	57756738	57767737	11000	1.003	Clk3
chr9	58194738	58207737	13000	1.0054	1600029O15Rik Islr2
chr9	61363738	61381737	18000	1.0018	Tle3
chr9	61397738	61408737	11000	0.9957
chr9	62337738	62349737	12000	1.0014	Anp32a
chr9	63133738	63154737	21000	1.0138	Skor1
chr9	63643738	63659737	16000	0.9976
chr9	64015738	64027737	12000	1.0017	Smad6
chr9	69759738	69769737	10000	0.9957	B230323A14Rik Foxb1
chr9	74860738	74870737	10000	0.999	Onecut1
chr9	77534738	77548737	14000	0.9996	Lrrc1
chr9	85841738	85851737	10000	0.9973	Tpbg
chr9	87723738	87733737	10000	0.9957	Tbx18
chr9	90184738	90200737	16000	0.9973
chr9	95557738	95567737	10000	0.9957	Paqr9
chr9	98950738	98965737	15000	0.9998	Foxl2 Foxl2os
chr9	99865738	99880737	15000	1.0038	Sox14
chr9	106449738	106459737	10000	0.9957	Abhd14b Pcbp4
chr9	106884738	106894737	10000	0.9957	Manf Rbm15b
chr9	107541738	107557737	16000	1.0029	Cyb561d2 Nprl2 Rassf1 Zmynd10
chr9	107595738	107609737	14000	1.0019	Sema3b
chr9	108044738	108062737	18000	1.0071	Amigo3 Gmppb
chr9	108076738	108088737	12000	1.0001	Mir7088 Mst1 Rnf123
chr9	108103738	108117737	14000	1.0068
chr9	108478738	108491737	13000	1.0006	Lamb2 Usp19
chr9	108565738	108583737	18000	1.0062	Dalrd3 Mir191 Mir425 Ndufaf3 Wdr6
chr9	108822738	108841737	19000	1.0132	Celsr3
chr9	108851738	108861737	10000	0.9973	Slc26a6
chr9	108951738	108964737	13000	0.999	Col7a1
chr9	110078738	110089737	11000	0.9957
chr9	110620738	110647737	27000	1.0073	Mir8107 Nradd
chr9	120949738	120960737	11000	0.9965	Mir7090
chrX	11997329	12009328	12000	1.0017
chrX	12055329	12092328	37000	1.0083	Bcor
chrX	12125329	12135328	10000	0.9973
chrX	12150329	12161328	11000	1.0014	Bcor
chrX	48337329	48349328	12000	0.9984	Bcorl1
chrX	57913329	57926328	13000	0.9961
chrX	58024329	58041328	17000	1.0026	Zic3
chrX	60887329	60902328	15000	1.0033	Sox3
chrX	93284329	93296328	12000	0.9962	Arx
chrX	99129329	99144328	15000	0.9957	Efnb1
chrX	99816329	99828328	12000	0.9984	Tmem28

## Sheet: S3_hs_10k_enr
Accession	C	O	E	O/E	P	Process	Genes
GO:0021527	13	11	0.59	18.7	<1.00e-08	spinal cord association neuron differentiation	ASCL1 GDF7 GSX1 GSX2 LHX1 LHX3 LHX5 LMO4 PAX7 TAL1 WNT1
GO:0071542	21	14	1	13.98	<1.00e-08	dopaminergic neuron differentiation	DMRTA2 EN1 FGF8 FOXA1 FOXA2 LMX1A LMX1B MANF NR4A2 OTX2 PHOX2B SFRP1 SHH VEGFA
GO:0048665	15	11	0.8	13.75	<1.00e-08	neuron fate specification	ASCL1 DLL1 DMRTA2 FOXA1 GSX2 ISL1 NKX2-2 POU3F2 POU4F1 SIX1 TLX3
GO:0001709	17	12	0.9	13.37	<1.00e-08	cell fate determination	BARHL2 CYP26B1 DLL1 EBF2 GATA2 GATA3 HOXA2 JAG1 PAX2 PAX6 PROX1 PTCH1
GO:0042474	20	10	0.96	10.47	<1.00e-08	middle ear morphogenesis	GSC HOXA2 MSX1 NKX3-2 OSR1 OSR2 SIX1 SIX2 TBX1 TSHZ1
GO:0009952	80	41	4.01	10.23	<1.00e-08	anterior/posterior pattern specification	ALX4 BARX1 CYP26C1 EMX2 HHEX HOXA10 HOXA11 HOXA2 HOXA3 HOXA5 HOXA6 HOXA7 HOXB3 HOXB4 HOXB5 HOXB6 HOXB7 HOXB8 HOXB9 HOXC10 HOXC11 HOXC13 HOXC4 HOXC5 HOXC6 HOXC8 HOXC9 HOXD10 HOXD13 HOXD3 HOXD9 LHX1 MSX1 MSX2 NEUROD1 NR2F2 OTX1 RING1 TBX1 TSHZ1 ZIC3
GO:0048704	38	20	1.98	10.13	<1.00e-08	embryonic skeletal system morphogenesis	ALX4 GSC HOXA3 HOXA5 HOXA6 HOXA7 HOXB3 HOXB4 HOXB5 HOXB6 HOXB7 HOXB8 HOXC9 HOXD10 HOXD3 HOXD9 OSR2 PDGFRA SATB2 SIX1
GO:0030878	24	13	1.28	10.12	<1.00e-08	thyroid gland development	FGF8 FOXE1 HHEX HOXA3 HOXA5 HOXB3 HOXD3 NKX2-1 NKX2-5 PAX8 SHH SIX1 TBX1
GO:0090190	19	10	0.99	10.1	<1.00e-08	positive regulation of branching involved in ureteric bud morphogenesis	GDNF HOXB7 LHX1 PAX2 PAX8 SIX1 SOX8 SOX9 VEGFA WNT2B
GO:0001658	43	21	2.17	9.68	<1.00e-08	branching involved in ureteric bud morphogenesis	BMP4 CITED1 FAT4 FGF8 GDNF GZF1 HOXA11 HOXD11 LAMA5 LHX1 MYC PAX2 PAX8 PTCH1 SALL1 SHH SIX1 SOX9 TCF21 WNT1 WT1
GO:0031018	23	11	1.16	9.49	<1.00e-08	endocrine pancreas development	AKT1 FOXA2 INSM1 MNX1 NEUROD1 NEUROG3 NKX2-2 NKX6-2 ONECUT1 ONECUT2 SOX9
GO:0009954	23	11	1.17	9.41	<1.00e-08	proximal/distal pattern formation	CYP26B1 DLL1 DLX1 DLX2 EN1 HOXA10 HOXA11 HOXC10 HOXC11 HOXD10 HOXD9
GO:0009888	22	11	1.19	9.27	<1.00e-08	tissue development	BARHL1 BARHL2 BARX1 GATA2 GATA3 GATA4 GATA6 NR5A1 NR5A2 PTF1A WT1
GO:0003148	26	14	1.52	9.21	<1.00e-08	outflow tract septum morphogenesis	BMP4 FGF8 FGFR2 GATA6 ISL1 MSX2 NKX2-5 NRP1 NRP2 RARA SMAD6 TBX1 TBX2 TBX20
GO:0002053	26	13	1.41	9.2	<1.00e-08	positive regulation of mesenchymal cell proliferation	FGF9 FGFR2 FOXF1 FOXP2 IHH IRS2 MYC PDGFA SHOX2 SOX9 TBX1 VEGFA WNT5A
GO:0001569	30	14	1.53	9.14	<1.00e-08	branching involved in blood vessel morphogenesis	COL4A1 DLL4 FGF8 FOXC2 GBX2 IHH LEF1 NRARP NRP1 PITX2 SFRP2 SHH TBX20 VEGFA
GO:0021983	27	12	1.38	8.71	<1.00e-08	pituitary gland development	ADCYAP1 BMP4 GATA2 ISL1 LHX3 MSX1 NKX2-1 PAX6 PITX1 SALL1 SIX3 SOX3
GO:0030901	32	14	1.7	8.25	<1.00e-08	midbrain development	BARHL1 EN1 EN2 FGFR2 FOXB1 GDF7 HES1 HES3 MSX1 OTX1 OTX2 RFX4 SHH WNT1
GO:0001657	38	18	2.22	8.09	<1.00e-08	ureteric bud development	BMP4 CRLF1 FGFR2 FOXC1 FOXC2 LHX1 OSR1 RARA RET SALL1 SDC1 SFRP1 SIM1 SIX1 SLIT2 SMAD6 TCF21 WT1
GO:0035116	28	14	1.78	7.87	<1.00e-08	embryonic hindlimb morphogenesis	ALX3 ALX4 BMP4 FGF8 GNAS MSX1 MSX2 NOTCH1 OSR1 OSR2 PITX1 PITX2 SHH TBX3
GO:0042472	54	22	2.91	7.56	<1.00e-08	inner ear morphogenesis	COL2A1 DLX5 DLX6 FGF9 FGFR2 FOXG1 GATA2 GATA3 GBX2 HMX2 HMX3 MAFB NTN1 OTX1 PAX2 PAX8 SIX1 SOBP TBX1 TFAP2A WNT1 ZIC1
GO:0045665	58	22	2.93	7.52	<1.00e-08	negative regulation of neuron differentiation	ASCL1 DLL1 FEZF2 FOXG1 HES5 HOXA2 IRX3 ISL1 ISL2 JAG1 LBX1 LMX1A NKX2-2 NR2E1 OLIG2 PAX6 PHOX2B SIX3 SOX3 TLX3 TP73 ZHX2
GO:0030326	38	14	1.92	7.31	<1.00e-08	embryonic limb morphogenesis	CYP26B1 DLX5 DLX6 FGF9 HOXA10 HOXA11 HOXC10 HOXD10 LEF1 PTCH1 SHH SP9 TBX4 TBX5
GO:0048701	32	13	1.85	7.02	<1.00e-08	embryonic cranial skeleton morphogenesis	ALX3 BMP4 DLX2 FGFR2 GNAS IRX5 PAX5 PDGFRA SIX1 SIX2 TBX1 TBX15 TFAP2A
GO:0045165	52	20	2.89	6.91	<1.00e-08	cell fate commitment	FGF8 FGFR2 GAS1 GATA2 GATA3 GATA4 GATA6 GDF7 HEY2 KDM6B NR2E1 ONECUT1 ONECUT2 SOX8 TAL1 WNT1 WNT11 WNT2B WNT5A WNT7B
GO:0060021	63	20	3.4	5.88	<1.00e-08	roof of mouth development	ALX4 ARID5B BCOR COL2A1 DLX5 DLX6 EPHB3 FOXF2 MSX1 OSR1 OSR2 PDGFRA PRDM16 SATB2 SHH TBX2 TBX3 TCF21 TFAP2A VAX1
GO:0042733	58	17	2.89	5.88	<1.00e-08	embryonic digit morphogenesis	ALX4 BMP4 FREM2 HAND2 HOXA11 HOXC11 HOXD12 HOXD13 IHH OSR1 OSR2 SALL1 SFRP2 SHH TBX2 TBX3 WNT5A
GO:0009887	91	28	4.95	5.66	<1.00e-08	animal organ morphogenesis	CDX2 FGFR2 FLI1 GATA2 GATA3 GATA4 GATA6 IGF2 LFNG LHX1 LHX3 LHX4 LY6H NKX6-1 NRP1 ONECUT2 PAX3 PAX5 PAX6 PDGFA PDX1 PTCH1 RFNG SEMA6A SIX6 TBX3 TH TLE3
GO:0030324	77	21	4.08	5.15	<1.00e-08	lung development	ADAMTS2 CEBPA FGFR2 FOXF1 HES1 LAMA5 LHX3 NKX2-1 NKX2-8 NOTCH1 PDGFRA PROX1 SHH SIM2 SREBF1 TBX4 TBX5 VEGFA WNT5A WNT7B ZIC3
GO:0009653	138	36	7.09	5.08	<1.00e-08	anatomical structure morphogenesis	EFNB2 EN1 FGF8 FOXA1 FOXA2 FOXB1 FOXB2 FOXC1 FOXC2 FOXD2 FOXD3 FOXE1 FOXF1 FOXF2 FOXG1 FOXL1 FOXL2 FOXP2 FOXP4 GATA3 HOXA1 HOXA11 HOXA4 HOXB5 HOXC13 LBX1 LHX1 MAB21L1 MNX1 NEDD8 ONECUT1 PAX7 PAX8 PITX1 SIX2 TH
GO:0045666	78	22	4.69	4.69	<1.00e-08	positive regulation of neuron differentiation	ADRA2B ADRA2C ASCL1 BCL6 BMP4 FEZF1 FEZF2 FOXA1 FOXG1 GATA2 GDF6 GDF7 HOXD3 IRX3 NEUROD1 NEUROD2 NEUROG3 NKX2-2 NKX2-5 NKX6-1 PHOX2B RARA
GO:0001764	103	26	5.92	4.39	<1.00e-08	neuron migration	ASCL1 BARHL1 BARHL2 CDK5 CDK5R1 CDK5R2 CELSR3 CXCL12 DRGX FEZF1 GATA2 GATA3 NKX2-1 NKX6-1 NR2F2 NR4A2 NRP1 NTN1 PAX6 PHOX2B PITX2 SATB2 SOX1 TBX20 TLX3 VAX1
GO:0007411	191	46	11	4.18	<1.00e-08	axon guidance	ARX BDNF CDH4 CDK5R1 CRMP1 CXCL12 CXCR4 DRGX EFNA2 EFNA3 EFNA5 EFNB1 EFNB2 EPHB3 FEZF1 FEZF2 FLRT2 GATA3 GBX2 GDF7 GDNF GFRA2 GPC1 GRB10 IRS2 LHX2 LMX1A NKX2-1 NR4A3 NRP1 NRP2 NTN1 NTN3 OTX2 PAX6 PLCG1 POU4F2 RET ROBO3 SEMA6A SHH SLIT2 SPON2 UNC5A VAX1 WNT5A
GO:0007219	112	23	5.58	4.12	<1.00e-08	Notch signaling pathway	ASCL1 CDKN1B CEBPA DLL1 DLL4 FAT4 FOXA1 FOXC1 FOXC2 HES1 HES5 HEY2 HHEX HOXD3 JAG1 MDK MYC NOTCH1 NRARP ONECUT1 SOX9 TBX2 ZNF423
GO:0006366	604	129	31.27	4.12	<1.00e-08	transcription by RNA polymerase II	ALX4 ATF3 BACH2 BARHL1 BARHL2 BARX1 CDX2 CEBPA CITED1 DLX2 DLX3 DLX5 EBF2 EBF3 EGR2 FEZF2 FLI1 FOSL2 FOXA1 FOXC1 FOXC2 FOXD2 FOXF1 FOXF2 FOXL2 GATA3 GATA4 GATA6 GBX2 GLIS1 GSX1 HAND1 HAND2 HCFC1 HOXA1 HOXA10 HOXA5 HOXA7 HOXB3 HOXB5 HOXB7 HOXC10 HOXC11 HOXC13 HOXC4 HOXD10 HOXD13 HOXD3 HOXD4 HOXD8 ISL1 JUN KLF13 KLF15 KLF6 LEF1 LHX1 LHX2 LHX3 LHX4 LMO4 LMX1A MAFA MAFB MBD1 MLLT1 MNT MSX1 MYC MYOD1 …
GO:0000122	777	158	41.92	3.77	<1.00e-08	negative regulation of transcription by RNA polymerase II	AEBP1 ARID5B ARX ASCL1 ASCL2 ATF3 BACH2 BCL11A BCL6 BCL6B BCOR BHLHE40 BMI1 BMP4 CBX4 CBX6 CBX8 CCND1 CDX2 CEBPA CIC CTBP1 CXXC5 DDX5 DLL4 DLX1 DLX2 DLX4 DNAJB5 EN1 EOMES FEZF1 FEZF2 FGF9 FGFR2 FOXA1 FOXC1 FOXC2 FOXD3 FOXE1 FOXF1 FOXG1 FOXL2 FOXP2 FZD8 GATA2 GATA3 GATA6 GFI1 GLIS1 GSC GZF1 H2AFY HAND1 HCFC1 HDAC10 HELT HES1 HES3 HES5 HEY2 HHEX HIC1 HMX1 HOXA2 HOXA7 HOXB3 HOXB4 HOXB8 HOXC8 HOXD8 H…
GO:0045944	1065	195	57.08	3.42	<1.00e-08	positive regulation of transcription by RNA polymerase II	AATF ADCYAP1 AKT1 ALX4 ASCL1 ATF3 BARHL1 BARHL2 BARX1 BMP4 CEBPA CITED1 CTBP2 DLL1 DLX1 DLX2 DLX3 EBF2 EBF3 EGR2 EGR3 EN1 EN2 EOMES ESRRG EVX1 FEZF2 FGFR2 FLI1 FOSL2 FOXA1 FOXA2 FOXC1 FOXC2 FOXD2 FOXD3 FOXF1 FOXF2 FOXL2 FZD8 GATA2 GATA3 GATA4 GATA6 GBX2 GDNF GLIS1 GSX1 HAND1 HAND2 HCFC1 HELT HELZ2 HES1 HES3 HES5 HEY2 HHEX HOXA1 HOXA10 HOXA2 HOXA5 HOXA7 HOXB3 HOXB4 HOXB5 HOXB7 HOXB9 HOXC10 HOXC11 …
GO:0045892	497	90	26.44	3.4	<1.00e-08	negative regulation of transcription, DNA-templated	ARID5B ASCL1 BAHD1 BCL6 BCOR BHLHE40 BMP4 CBX4 CCAR2 CDK5 CDK5R1 CDKN1B CEBPA CIC CITED1 CTBP1 CTBP2 DAXX FOXE1 FOXG1 FOXL2 FOXP2 GATA3 GATA6 GFI1 GZF1 HAND1 HDAC10 HES1 HEY2 HHEX HMX1 HOXA7 HR IKZF1 JUN KCTD1 LEF1 LHX1 LHX9 MBD1 MECOM MSX2 NKX2-1 NKX2-5 NKX6-2 NOTCH1 NR2F2 PAX2 PAX9 PDGFB PHF12 PITX1 POU3F3 PRDM16 PRDM6 PROX1 PSMC5 RARA RBM15B RING1 SALL1 SCX SFRP1 SFRP2 SIX3 SIX5 SKOR1 SOX14 SO…
GO:0001701	172	30	9.16	3.28	<1.00e-08	in utero embryonic development	BCL2L11 DSC3 EMX1 FGFR2 FOXC1 FOXD3 FOXF1 GATA3 GATA6 HAND2 HES3 HHEX IFITM5 IGF2 IHH LMX1B MSX1 NOTCH1 PDGFRA PITX2 PLCG1 POLG2 PTCH1 RIC8A RXRA SOX8 TBX3 VEGFA WNT7B ZMIZ1
GO:0045893	546	87	28.9	3.01	<1.00e-08	positive regulation of transcription, DNA-templated	AKT1 BMP4 CDX2 CITED1 CXXC1 DDX5 DLX5 EBF3 EGR2 EOMES ESRRG FEZF1 FLI1 FOXA2 FOXC1 FOXC2 FOXE1 FOXF1 FOXF2 FOXL2 GATA3 GATA4 GATA6 GDF6 GDF7 HAND2 HCFC1 HES5 HOXA11 IRAK1 JUN KLF6 LEF1 LHX1 LHX2 LHX3 LHX5 MDK MECOM MYC NEUROD1 NFATC1 NKX2-1 NKX2-5 NOTCH1 NR2F2 NR5A2 OSR2 OTX2 PAX2 PAX3 PAX6 PAX8 PDGFB POU3F3 PRDM16 PROX1 PSMC5 PTCH1 RARA RET RUNX1 RUNX3 SALL1 SCX SFRP1 SHH SIX1 SOX7 SOX8 SOX9 TAL…
GO:0008284	491	73	25.19	2.9	<1.00e-08	positive regulation of cell proliferation	ADCYAP1 ADM ADRA1D ADRA2A AKT1 ATF3 BMP4 CBX8 CCND2 CDC25B CDKN1B CDX2 CLCF1 CLEC11A CNTFR COPS9 CRIP2 CRLF1 DLL1 EFNB2 FGF6 FGF8 FGF9 FGFR2 FGFR3 FLT1 GDNF HES1 HES5 HLX HMX2 HOXA3 HOXC10 IGF2 IRS1 IRS2 ISL1 KMT2D LEF1 MAB21L1 MAB21L2 MIR141 MIR200B MIR711 MYC NKX2-5 NOTCH1 NTF3 NTN1 OSR2 PDGFA PDGFB PDGFRA PDX1 POU3F2 POU3F3 PROX1 PTHLH RARA SCX SFRP1 SFRP2 SHH SHMT2 SOX9 TBX1 TBX2 TBX3 TBXT TH…
GO:0007399	330	55	19.04	2.89	<1.00e-08	nervous system development	ACHE BARHL1 BARHL2 BARX1 BDNF CBLN1 CNTFR CRMP1 DLG4 DLX5 DLX6 DPYSL4 EFNA5 FGF11 GBX2 GDNF GFRA2 HES1 IGSF9B JAG1 KCNQ2 LHX1 LY6H MAB21L2 MAFB MDK NEUROD2 NEUROG3 NR2E1 NRGN NRN1 NTF3 PAX3 PCDH1 PCDH10 PCDH19 PCDH8 PCDHGC4 PCDHGC5 POU3F2 PPP1R9B RBFOX3 RFNG SCRG1 SEMA6A SHOX2 SIM1 SIM2 SOX14 ST8SIA2 TPP1 VEGFA ZC3H12A ZIC5 ZNF423
GO:0006357	1214	136	61.63	2.21	<1.00e-08	regulation of transcription by RNA polymerase II	AATF ALX3 ARID5B ASCL1 ASCL2 ATF3 BARHL1 BARHL2 BARX1 BHLHE22 BRD2 CDX2 CITED1 CXXC1 DBX1 DDX5 DLX6 DMRT3 DMRTA2 DRGX EMX1 EMX2 EVX2 FLI1 FOSL2 FOXA1 FOXA2 FOXB1 FOXB2 FOXC1 FOXC2 FOXD2 FOXD3 FOXE1 FOXF1 FOXF2 FOXG1 FOXL1 FOXL2 FOXP2 FOXP4 GSX2 HLX HMX2 HMX3 HOXA11 HOXA13 HOXA3 HOXA4 HOXA6 HOXA9 HOXB6 HOXC12 HOXC5 HOXC6 HOXC9 HOXD11 HOXD12 IRX3 IRX4 IRX5 ISL2 KLF13 LBX2 LEF1 LHX1 LHX5 LHX6 LHX8 L…
GO:0006351	1740	190	88.25	2.15	<1.00e-08	transcription, DNA-templated	AEBP1 ALX3 ARID5B ARX ASCL1 ASCL2 BAHD1 BCL11A BCL6 BCOR BHLHE22 BHLHE40 BMI1 BRD2 BRD9 CBX4 CBX6 CBX8 CCAR2 CEBPA CIC CNOT3 COL4A2 COMMD3 CTBP1 CTBP2 CXXC1 CXXC5 DAXX DLX1 DMRT3 DRGX EGR3 EOMES FAM120B FEZF1 FOXA2 FOXB1 FOXB2 FOXD3 FOXE1 FOXG1 FOXL1 FOXP2 FOXP4 GATA2 GFI1 GSX2 GZF1 HDAC10 HELT HELZ2 HES1 HES3 HES5 HEY2 HHEX HIC1 HLX HMX1 HMX2 HMX3 HOXA11 HOXA13 HOXA2 HOXA3 HOXA4 HOXA6 HOXA9 HOXB…
GO:0030154	619	72	33.74	2.13	<1.00e-08	cell differentiation	AKT1 APOLD1 CDX2 DLK1 DLL1 DUSP6 EPHB3 FES FGFR2 FGFR3 FLI1 FLT1 FOXA1 FOXA2 FOXB1 FOXB2 FOXC1 FOXC2 FOXD2 FOXD3 FOXE1 FOXF1 FOXF2 FOXG1 FOXL1 FOXL2 FOXP2 FOXP4 GADD45G HHEX HLX HMX2 HMX3 INHBB LAMA5 MDK MECOM NHS NKX2-5 NPAS4 NR5A1 ONECUT1 ONECUT2 ONECUT3 OSR1 OSR2 PDGFRA POU4F3 PPP1R9B RARA RBM38 RET RFNG SCX SIM1 SIM2 SOHLH1 SPAG8 SQSTM1 SUV39H1 TNFAIP2 TWIST2 TYMP ZBTB7A ZBTB7B ZC3H12A ZFPM1 …

## Sheet: S4_mm_10k_enr
Accession	C	O	E	O/E	P	Process	Genes
GO:0001709	18	10	0.7	14.37	<1.00e-08	cell fate determination	Barhl2 Cyp26b1 Ebf2 Gata2 Gata3 Hand1 Jag2 Pax2 Pax6 Ptch1
GO:0071542	29	13	1.1	11.77	<1.00e-08	dopaminergic neuron differentiation	Cxcl12 Dmrta2 En1 Fgf8 Foxa2 Lmx1b Manf Nr4a2 Pax2 Phox2b Shh Vegfa Wnt5a
GO:0009888	27	11	0.97	11.34	<1.00e-08	tissue development	Barhl2 Barx1 Barx2 Gata2 Gata3 Gata4 Gata5 Gata6 Nr5a1 Ptf1a Wt1
GO:0048646	27	12	1.06	11.33	<1.00e-08	anatomical structure formation involved in morphogenesis	Foxa1 Foxa2 Gata2 Gata3 Gata4 Gata5 Gata6 Lhx1 Lhx2 Shh Sox2 Tbx18
GO:0060412	38	16	1.44	11.14	<1.00e-08	ventricular septum morphogenesis	Fgfrl1 Hes1 Mir17 Mir18 Mir19a Mir19b-1 Mir20a Mir92-1 Nfatc1 Notch1 Pitx2 Rbm15 Smad7 Tbx3 Wnt11 Zfpm1
GO:0001569	40	16	1.48	10.78	<1.00e-08	branching involved in blood vessel morphogenesis	Col4a1 Cxcl12 Fgf8 Foxc2 Gbx2 Gna13 Ihh Lef1 Pitx2 Rbm15 Sfrp2 Shh Srf Tbx1 Tbx20 Vegfa
GO:0035115	36	15	1.43	10.46	<1.00e-08	embryonic forelimb morphogenesis	Alx3 Alx4 Cacna1c En1 Hoxa11 Hoxa9 Hoxd11 Hoxd9 Mecom Msx1 Osr2 Shh Tbx3 Tfap2a Wnt7a
GO:0048706	43	17	1.67	10.17	<1.00e-08	embryonic skeletal system development	Bmi1 Col1a1 Dlk1 Dlx1 Dlx2 Fgf9 Hoxa3 Hoxa5 Hoxa6 Hoxa9 Hoxb5 Hoxb6 Hoxd9 Pax7 Scx Shh Wnt5a
GO:0048704	56	20	2.02	9.9	<1.00e-08		Alx3 Alx4 Bmi1 Foxc2 Gsc Hoxa3 Hoxa5 Hoxa6 Hoxa7 Hoxb4 Hoxb5 Hoxb6 Hoxd9 Men1 Mycn Osr2 Satb2 Six1 Six2 Tbx15
GO:0001656	37	13	1.33	9.77	<1.00e-08	metanephros development	Foxc2 Gdnf Hoxa11 Hoxd11 Irx1 Lhx1 Osr2 Pax2 Shh Six2 Spry1 Tshz3 Wt1
GO:0048565	35	12	1.29	9.3	<1.00e-08	digestive tract development	Alx4 Fat4 Fgfr2 Foxf1 Gata2 Gata3 Gata4 Gata5 Gata6 Nkx2-2 Nkx2-3 Pdgfa
GO:0035116	34	13	1.44	9	<1.00e-08	embryonic hindlimb morphogenesis	Alx3 Alx4 Fgf8 Gnas Mecom Msx1 Notch1 Osr2 Pitx1 Pitx2 Shh Tbx3 Wnt7a
GO:0002053	36	13	1.53	8.47	<1.00e-08	positive regulation of mesenchymal cell proliferation	Fgf9 Fgfr2 Foxf1 Ihh Irs2 Myc Mycn Pdgfa Shh Tbx1 Tbx18 Vegfa Wnt5a
GO:0001658	47	15	1.8	8.33	<1.00e-08	branching involved in ureteric bud morphogenesis	Bmp2 Fat4 Fgf8 Gdnf Hoxa11 Hoxd11 Lhx1 Myc Pax2 Pgf Ptch1 Sall1 Shh Six1 Wt1
GO:0001657	46	15	1.9	7.9	<1.00e-08	ureteric bud development	Crlf1 Fgfr2 Foxc1 Foxc2 Gdnf Lhx1 Pax2 Sall1 Sim1 Six1 Smad6 Smad7 Spry1 Tshz3 Wt1
GO:0009953	48	15	1.91	7.85	<1.00e-08	dorsal/ventral pattern formation	Dusp6 En1 Foxa2 Hoxa11 Hoxd11 Lhx1 Lhx2 Lhx3 Lmx1b Pax6 Ptch1 Shh Tbx20 Tgif1 Wnt7a
GO:0007389	58	18	2.31	7.8	<1.00e-08	pattern specification process	Alx3 Alx4 Cdx1 Cdx2 Foxa2 Hes1 Hoxa5 Hoxd11 Hoxd12 Ihh Lhx1 Pax1 Ptch1 Shh Six1 Tbx1 Uncx Zic3
GO:0042472	74	22	2.85	7.73	<1.00e-08	inner ear morphogenesis	Celsr1 Col2a1 Dll1 Ephb2 Fgf8 Fgf9 Fgfr2 Gata2 Gata3 Gbx2 Gfi1 Hmx2 Mafb Neurog1 Nr4a3 Otx1 Pax2 Six1 Sox2 Tbx1 Tfap2a Wnt5a
GO:0009952	113	33	4.37	7.55	<1.00e-08	anterior/posterior pattern specification	Alx4 Barx1 Cdx1 Cdx2 Celsr1 Cyp26a1 Cyp26c1 Emx2 Foxa2 Hoxa10 Hoxa11 Hoxa3 Hoxa5 Hoxa6 Hoxa7 Hoxa9 Hoxb4 Hoxb5 Hoxb6 Hoxd11 Hoxd8 Hoxd9 Lhx1 Msx1 Otx1 Pax6 Ring1 Sfrp2 Shh Tbx1 Tshz1 Wnt5a Zic3
GO:0045165	77	24	3.22	7.45	<1.00e-08	cell fate commitment	Barhl2 Bmp2 Fgf8 Fgfr2 Gata2 Gata3 Gata4 Gata5 Gata6 Gdf7 Gfi1 Hes1 Kdm6b Neurog1 Notch1 Onecut1 Pax6 Ptf1a Shh Sox2 Wnt11 Wnt5a Wnt7a Wnt7b
GO:0009653	66	18	2.49	7.24	<1.00e-08	anatomical structure morphogenesis	Foxa1 Foxa2 Foxb1 Foxb2 Foxc1 Foxc2 Foxd3 Foxf1 Foxf2 Foxj1 Foxl2 Foxo3 Foxo6 Gfra1 Gsc Lhx1 Onecut1 Pitx2
GO:0048468	64	17	2.36	7.22	<1.00e-08	cell development	Bmp2 Foxa2 Gata2 Gata3 Gata4 Gata5 Gata6 Gdf1 Gdf6 Gdf7 Inhbb Irx5 Lef1 Nkx2-2 Phox2b Shh Skor2
GO:0030326	62	17	2.39	7.12	<1.00e-08	embryonic limb morphogenesis	Cyp26b1 En1 Fgf9 Hoxa10 Hoxa11 Hoxd11 Lef1 Lmx1b Msx1 Notch1 Pbx2 Ptch1 Shh Ski Sp9 Wnt5a Wnt7a
GO:0042733	67	16	2.25	7.11	<1.00e-08	embryonic digit morphogenesis	Alx4 Hand2 Hoxa11 Hoxd11 Hoxd12 Ihh Msx1 Mycn Osr2 Sall1 Sfrp2 Shh Tbx2 Tbx3 Wnt5a Wnt7a
GO:0060021	72	19	2.72	6.98	<1.00e-08	roof of mouth development	Alx4 Bcor Col2a1 Ephb2 Ephb3 Foxf2 Hand2 Men1 Msx1 Osr2 Prdm16 Satb2 Shh Ski Tbx2 Tbx3 Tfap2a Vax1 Wnt11
GO:0042475	56	15	2.16	6.95	<1.00e-08	odontogenesis of dentin-containing tooth	Bcl2l11 Bmp2 Dll1 Dlx1 Dlx2 Foxc1 Hand1 Hand2 Jag2 Lef1 Msx1 Nkx2-3 Shh Tbx1 Wnt7b
GO:0003007	64	17	2.48	6.87	<1.00e-08	heart morphogenesis	Arid2 Col2a1 Fat4 Fgf8 Flrt2 Foxc1 Foxc2 Gata4 Hand1 Hand2 Msx1 Ptch1 Tbx1 Tbx2 Tbx3 Vegfa Zmiz1
GO:0048538	54	14	2.07	6.75	<1.00e-08	thymus development	Bcl2l11 Ephb3 Gata3 Hand2 Hes1 Hoxa3 Lmo4 Mafb Pax1 Ripk3 Shh Six1 Srf Tbx1
GO:0009887	113	28	4.27	6.55	<1.00e-08	animal organ morphogenesis	Bmp2 Cdx1 Cdx2 Dll1 Efnb2 Ephb2 Fgfr2 Foxf1 Gata2 Gata3 Gata4 Gata5 Gata6 Hoxa3 Igf1r Igf2 Jag1 Pax1 Pax7 Pax9 Pdgfa Pitx2 Ptch1 Sox3 Tbx3 Wnt11 Wnt5a Wnt7a
GO:0045665	78	19	3.04	6.26	<1.00e-08	negative regulation of neuron differentiation	Dll1 Fezf2 Foxa2 Foxo3 Hes1 Hes5 Isl2 Jag1 Lbx1 Meis1 Nkx2-2 Notch1 Olig2 Pax6 Phox2b Rap1gap Sox2 Sox21 Tlx3
GO:0030900	77	18	3.19	5.64	<1.00e-08	forebrain development	Arx Cdk5 Emx2 Fezf1 Fezf2 Fgfr3 Gsc Htra2 Mecom Msx1 Nfib Notch1 Otx1 Pax6 Shh Sox1 Sox3 Srf
GO:0007411	136	30	5.45	5.5	<1.00e-08	axon guidance	Arx B3gnt2 Cdk5r1 Crmp1 Cxcl12 Dvl1 Efna3 Efna5 Efnb1 Efnb2 Ephb2 Ephb3 Fezf1 Fezf2 Flrt2 Gata3 Gbx2 Gdf7 Lamb2 Lhx2 Nectin1 Ngfr Nr4a3 Pax6 Prrxl1 Shh Unc5a Unc5b Vax1 Wnt5a
GO:0001501	107	22	4.06	5.42	<1.00e-08	skeletal system development	Bcan Bmi1 Cdkn1c Col1a1 Col2a1 Fgfrl1 Foxc1 Foxc2 Gnas Hdac4 Hoxa10 Hoxa11 Hoxa5 Hoxd11 Hoxd12 Ihh Jag2 Pax1 Pitx1 Rai1 Runx1 Tbx3
GO:0030182	127	27	5	5.4	<1.00e-08	neuron differentiation	Barhl2 Bhlhe22 Brsk2 Cdk5 Cdk5r1 Chat Emx2 En1 Gata2 Gata3 Gdnf Gfra1 Lhx2 Lmx1b Mnx1 Neurog1 Notch1 Nr4a2 Olig2 Phox2b Prrxl1 Runx1 Tlx3 Wnt11 Wnt5a Wnt7a Wnt7b
GO:0001764	128	26	5.08	5.12	<1.00e-08	neuron migration	Arx Barhl2 Cdk5 Cdk5r1 Celsr1 Celsr2 Celsr3 Cxcl12 Dab1 Fezf1 Gata2 Gata3 Lmx1b Mnx1 Nkx6-1 Nr4a2 Pax6 Phox2b Pitx2 Prrxl1 Satb2 Sox1 Srf Tbx20 Tlx3 Vax1
GO:0001701	289	51	11.16	4.57	<1.00e-08	in utero embryonic development	Ascl2 Bcl2l11 Bmi1 Bmp2 Dll1 Erf Fgfr2 Foxa2 Foxc1 Foxd3 Foxf1 Gata3 Gata4 Gata6 Gdf1 Gna13 Hand1 Hand2 Hes1 Icmt Ifitm5 Igf2 Ihh Insl3 Jag2 Mafg Mecom Mir17 Mir18 Mir19a Mir19b-1 Mir20a Mir92-1 Msx1 Notch1 Pdgfrb Pitx2 Plcg1 Ptch1 Ric8a Runx1 Rxrb Sin3a Sox18 Speg Srf Tbx3 Tshz3 Vegfa Wnt7b Zmiz1
GO:0006366	128	21	4.8	4.37	<1.00e-08	transcription by RNA polymerase II	Dvl1 Egr2 Fosb Fosl2 Gata4 Gata6 Hand1 Jun Lef1 Lhx1 Lmo4 Myc Nfatc1 Nfil3 Nkx6-1 Nr5a1 Pax6 Polr2h Scaf1 Srf Usf2
GO:0007275	1137	176	43.28	4.07	<1.00e-08	multicellular organism development	Akt1 Alx3 Alx4 Amn Arx Ascl2 Barhl2 Bcl11a Bmp2 Cactin Cadm1 Cdx1 Cdx2 Celsr1 Celsr2 Celsr3 Dab1 Dact2 Ddx25 Dll1 Dlx1 Dlx2 Dmrt3 Dvl1 Ebf2 Ebf3 Ebf4 Efna5 Efnb1 Efnb2 Emx2 En1 Enc1 Ephb2 Ephb3 Esrrg Evx1 Evx2 Fezf1 Fezf2 Fgf8 Fgf9 Fgfr2 Fgfr3 Flrt2 Foxa1 Foxa2 Foxc1 Foxc2 Foxd3 Fzd4 Fzd5 Fzd8 Gadd45b Gdf6 Ggn Gsc Hand1 Hand2 Hes5 Hic1 Hmx1 Hmx2 Hoxa10 Hoxa11 Hoxa3 Hoxa5 Hoxa6 Hoxa7 Hoxa9 Hoxb4 H…
GO:0045893	606	91	24.19	3.76	<1.00e-08	positive regulation of transcription, DNA-templated	Aatf Akt1 Bmp2 Cdx2 Col1a1 Creb3 Ddit3 Dvl1 E2f3 Ebf2 Ebf3 Egr2 Esrrg Fezf1 Fezf2 Fgf9 Fosl2 Foxa2 Foxc1 Foxc2 Foxf1 Foxf2 Foxo3 Fzd4 Gata3 Gata4 Gata5 Gata6 Gdf6 Gdf7 Glis1 Hand1 Hand2 Hdac4 Hes1 Hes5 Hoxa11 Igf1r Ing1 Irf7 Jun Klf15 Lef1 Lhx1 Lhx2 Lhx3 Lhx5 Mdk Mecom Men1 Myc Mycn Nfatc1 Nfib Notch1 Nr1d1 Nr4a2 Nr4a3 Nr5a1 Osr2 Pax2 Pax3 Pax6 Pitx2 Prdm16 Ptch1 Ptf1a Rai1 Runx1 Sall1 Scx Shh Si…
GO:0007399	384	58	15.44	3.76	<1.00e-08	nervous system development	Adgrb1 Akt1 Amigo3 Anapc2 Arx Ascl2 Barhl2 Barx1 Barx2 Bhlhe22 Brsk2 Cdk5 Crmp1 Dab1 Dll1 Efna5 Efnb1 Efnb2 Enc1 Ephb2 Ephb3 Fezf1 Fezf2 Gata3 Gdnf Gfra1 Hes5 Hmx2 Igsf9 Insm1 Islr2 Lbx1 Lhx1 Lhx2 Nav2 Neurog1 Ngfr Nkx2-2 Nr4a2 Ntng2 Olig2 Otp Pax3 Ppp1r9b Prrxl1 Ptf1a Sema3b Sema4c Sema6b Sox1 Tfap2a Tpp1 Uncx Vax1 Vegfa Zfp423 Zic2 Zic3
GO:0010468	351	50	13.39	3.73	<1.00e-08	regulation of gene expression	Col2a1 Dlk1 Emx2 En1 Foxa1 Foxa2 Gata4 Gata6 Gdnf H19 Hoxa10 Hoxa11 Hoxa9 Hoxd11 Hoxd9 Igf2 Insm1 Irx5 Kdm6b Klf15 Lhx1 Lmx1b Mapk11 Mapk12 Mapk15 Men1 Mir182 Mir183 Mir20a Mir9-3 Mir92-1 Mir96 Myc Ngfr Notch1 Nr4a2 Pax6 Pax7 Phox2b Pofut2 Rictor Satb2 Shh Six1 Sox2 Tshz1 Tshz3 Uncx Wt1 Zbtb7b
GO:0006357	501	73	19.6	3.73	<1.00e-08	regulation of transcription by RNA polymerase II	Aatf Abca2 Alx4 Ascl2 Atf3 Barhl2 Barx1 Barx2 Brd2 Cdx1 Cdx2 Dbp Ddit3 Dgkq Dlx1 Dlx2 Erf Fosb Fosl2 Foxa1 Foxa2 Foxb1 Foxb2 Foxc1 Foxc2 Foxd3 Foxf1 Foxf2 Foxj1 Foxl2 Foxo3 Foxo6 Gata3 Gata4 Glis1 Gnas Hes1 Hoxa11os Irx4 Lef1 Lmx1b Mafb Med12l Meis1 Men1 Mlx Nfatc1 Nfkbiz Nkx6-1 Notch1 Nr5a1 Nrip1 Onecut1 Otx1 Pax6 Pitx2 Rai1 Runx1 Satb2 Sim1 Sox2 Sp9 Spib Tada2b Tbx1 Tfap2a Tfap2c Tle1 Tshz1 Tsh…
GO:0000122	789	115	30.95	3.72	<1.00e-08	negative regulation of transcription by RNA polymerase II	Arx Ascl2 Atf3 Barx2 Bcl11a Bcl6b Bcor Bhlhe40 Bhlhe41 Bmi1 Bmp2 Cbfa2t3 Cbx4 Cbx8 Ccnd1 Cdkn1c Cdx2 Cic Ctbp1 Ddit3 Dlx1 Dlx2 En1 Erf Fezf1 Fezf2 Fgf9 Fgfr2 Fgfr3 Foxa1 Foxc1 Foxc2 Foxd3 Foxf1 Foxj1 Foxl2 Foxo3 Fzd8 Gata2 Gata3 Gata6 Gfi1 Glis1 Gsc Hand1 Hdac4 Hes1 Hes5 Hic1 Hmx1 Hoxa7 Hoxb4 Hoxd8 Hoxd9 Igf2 Insm1 Irx1 Jun Klf3 Lef1 Mapk15 Men1 Mlx Mnt Msx1 Myc Nfatc1 Nfib Nfil3 Nkx6-1 Nkx6-2 No…
GO:0045944	1102	155	43.28	3.58	<1.00e-08	positive regulation of transcription by RNA polymerase II	Aatf Akt1 Alx4 Arid2 Arid3c Atf3 Barhl2 Barx2 Bmp2 Cdx1 Creb3 Dbp Ddit3 Dll1 Dlx1 Dlx2 E2f3 Ebf2 Ebf3 Ebf4 Egr2 Egr3 En1 Esrrg Evx1 Fgfr2 Fosb Fosl2 Foxa1 Foxa2 Foxc1 Foxc2 Foxd3 Foxf1 Foxf2 Foxj1 Foxl2 Foxo3 Fzd5 Fzd8 Gata2 Gata3 Gata4 Gata5 Gata6 Gbx2 Gdnf Glis1 Hand1 Hand2 Hdac4 Helz2 Hes1 Hes5 Hoxa10 Hoxa5 Hoxa7 Hoxa9 Hoxb4 Hoxb5 Hoxd8 Hoxd9 Hras Igf2 Ihh Irf7 Jag1 Jun Kdm6b Klf10 Klf15 Lef1 …
GO:0045892	511	70	20.42	3.43	<1.00e-08	negative regulation of transcription, DNA-templated	Atf3 Bahd1 Bcor Bhlhe22 Bhlhe40 Bhlhe41 Bmp2 Cbfa2t3 Cbx4 Cdk5 Cdk5r1 Cic Ctbp1 Ddit3 Foxf2 Foxl2 Gata3 Gata6 Gfi1 Hand1 Hdac4 Hes1 Hes5 Hmx1 Hoxa7 Hr Insm2 Jun Klf10 Lef1 Lhx1 Mecom Men1 Mlx Msx1 Nkx6-2 Notch1 Nr1d1 Pax2 Pax9 Per1 Phb2 Pitx1 Prdm16 Prdm6 Prickle1 Ptch1 Ring1 Rreb1 Runx1 Sall1 Scx Sfrp2 Sin3a Six5 Skor1 Sox18 Tbx2 Tbx20 Tbx3 Tfap2a Tle1 Tshz3 Wnt11 Wnt5a Wt1 Zbtb7a Zfp423 Zfp703 …
GO:0006351	1865	235	70.97	3.31	<1.00e-08	transcription, DNA-templated	Alx3 Alx4 Anp32a Arid2 Arid3c Arx Ascl2 Atf3 Bahd1 Barhl2 Barx1 Barx2 Bcl11a Bcor Bcorl1 Bhlhe22 Bhlhe40 Bhlhe41 Bmi1 Brd2 Cbfa2t3 Cbx4 Cbx8 Ccnd1 Cdx1 Cdx2 Cic Col4a2 Commd3 Creb3 Ctbp1 Dbp Ddit3 Dedd2 Dlx1 Dlx2 Dmrt3 E2f3 Ebf2 Ebf3 Ebf4 Eef1d Egr2 Egr3 Erf Esrrg Fezf1 Fezf2 Fosl2 Foxa1 Foxa2 Foxb1 Foxb2 Foxc1 Foxc2 Foxd3 Foxf1 Foxf2 Foxj1 Foxl2 Foxo3 Foxo6 Gata2 Gata3 Gata4 Gata5 Gata6 Gbx2 Gfi…
GO:0006355	2070	254	78.5	3.24	<1.00e-08	regulation of transcription, DNA-templated	Adora2a Alx3 Alx4 Anp32a Arid2 Arid3c Arx Atf3 Bahd1 Barhl2 Barx1 Barx2 Bcl11a Bcor Bcorl1 Bhlhe22 Bhlhe40 Bhlhe41 Bmi1 Bmp2 Brd2 Cbfa2t3 Cbx4 Cbx8 Ccnd1 Cdx1 Cdx2 Celsr2 Cic Commd3 Creb3 Ctbp1 Dbp Ddit3 Dedd2 Dlx1 Dlx2 Dmrt3 Dmrta2 E2f3 Ebf2 Ebf3 Ebf4 Eef1d Egr2 Egr3 Emx2 En1 Erf Esrrg Evx1 Evx2 Fezf1 Fezf2 Fosb Fosl2 Foxa1 Foxa2 Foxb1 Foxb2 Foxc1 Foxc2 Foxd3 Foxf1 Foxf2 Foxj1 Foxl2 Foxo3 Foxo6 …
GO:0008285	379	45	14.74	3.05	<1.00e-08	negative regulation of cell proliferation	Adora2a Arid2 Axin2 Bmp2 Cbfa2t3 Dll1 Fezf1 Fezf2 Fgfr2 Fgfr3 Fgfrl1 Fzd5 Gata3 H19 Hdac4 Hras Igfbp3 Ing1 Insl3 Insm1 Jun Lbx1 Men1 Mir219a-1 Msx1 Nfib Notch1 Pax6 Phox2b Pmp22 Ptch1 Rbm38 Runx1 Sfrp2 Six5 Ski Slurp1 Smad6 Spry1 Srf Tfap2a Tgif1 Wdr6 Wt1 Zfp503
GO:0008284	522	60	19.85	3.02	<1.00e-08	positive regulation of cell proliferation	Akt1 Atf3 Cbx8 Ccnd1 Ccnd2 Cdx2 Crip2 Crlf1 Crlf2 Cxcl12 Dll1 E2f3 Efnb2 Fgf8 Fgf9 Fgfr2 Fgfr3 Gdnf Gnas Hdac4 Hes1 Hes5 Hmx2 Hoxa3 Hras Icmt Igf1r Igf2 Ihh Insl3 Insm1 Irs2 Jun Lef1 Mab21l1 Myc Mycn Mzb1 Notch1 Osr2 Pax2 Pax3 Pdgfa Pdgfrb Pgf Ptger4 Scx Sfrp2 Shh Sphk2 Ssbp3 Tbx1 Tbx2 Tbx3 Tsc22d1 Vegfa Wnt5a Wnt7a Wnt7b Zfp703
GO:0030154	971	111	37.75	2.94	<1.00e-08	cell differentiation	Anapc2 Arx Ascl2 Bmp2 C77080 Cadm1 Cbfa2t3 Cdx1 Cdx2 Ctbp1 Dab1 Ddx25 Dlk1 Dll1 Dlx1 Dlx2 Dmrt3 Efna5 Efnb1 Efnb2 Ephb2 Ephb3 Erf Fezf1 Fezf2 Fgf8 Fgf9 Fgfr2 Fgfr3 Foxa1 Foxa2 Foxb1 Foxb2 Foxc1 Foxc2 Foxd3 Foxf1 Foxf2 Foxj1 Foxl2 Foxo3 Foxo6 Fzd5 Gadd45b Gata2 Ggn Gna13 Hand1 Hand2 Hes5 Hmx2 Igf1r Igsf9 Ihh Insm1 Irx4 Jag2 Kazald1 Lbx1 Lhx1 Lhx3 Mdk Mecom Neurog1 Ngfr Nkx2-2 Nkx6-1 Nkx6-2 Notch1 …
GO:0010628	447	49	17.76	2.76	<1.00e-08	positive regulation of gene expression	Ager Akt1 Arx Atf3 Bcl11a Bmp2 Crnde Cyp26b1 Dgkq Dll1 Ephb2 Fgf8 Fgf9 Fgfr2 Foxc1 Gata2 Gata3 Gata4 Gdf7 Gjc2 Hand2 Hes1 Hras Lef1 Mafg Mapk11 Men1 Mir18 Mst1 Myc Mycn Nfatc1 Nfil3 Nkx2-2 Nr5a1 Osr2 Pax6 Ptger4 Scx Shh Tfap2a Tle1 Vegfa Wnt11 Wnt5a Wnt7a Wnt7b Zbtb7b Zfp580

## Sheet: S5_hs_5k_enr
Accession	C	O	E	O/E	P	Process	Genes
GO:0021527	13	13	2.49	5.21	<1.00e-04	spinal cord association neuron differentiation	ASCL1 GDF7 GSX1 GSX2 LHX1 LHX3 LHX5 LMO4 PAX7 TAL1 WNT1
GO:0048557	19	19	4.29	4.43	<1.00e-04	embryonic digestive tract morphogenesis	FGFR2 FOXF1 HLX IHH PDGFRA PITX2 SHH SHOX2 SIX2 TCF21
GO:0071542	21	18	4.29	4.19	<1.00e-04	dopaminergic neuron differentiation	DMRTA2 EN1 FGF8 FOXA1 FOXA2 LMX1A LMX1B MANF NR4A2 OTX2 PHOX2B SFRP1 SHH VEGFA
GO:0090190	19	17	4.15	4.1	<1.00e-04	positive regulation of branching involved in ureteric bud morphogenesis	GDNF HOXB7 LHX1 PAX2 PAX8 SIX1 SOX8 SOX9 VEGFA WNT2B
GO:0035115	31	27	6.67	4.05	<1.00e-04	embryonic forelimb morphogenesis	ALX3 ALX4 EN1 HOXA11 HOXD9 MSX1 MSX2 OSR1 OSR2 SHH SHOX2 TBX3 TBX5 TFAP2A
GO:0048704	38	33	8.35	3.95	<1.00e-04	embryonic skeletal system morphogenesis	ALX4 GSC HOXA3 HOXA5 HOXA6 HOXA7 HOXB3 HOXB4 HOXB5 HOXB6 HOXB7 HOXB8 HOXC9 HOXD10 HOXD3 HOXD9 OSR2 PDGFRA SATB2 SIX1
GO:0031016	22	18	4.61	3.9	<1.00e-04	pancreas development	FOXF1 HES1 HHEX IHH ISL1 NKX3-2 NKX6-1 PROX1 PTF1A SHH
GO:0048665	15	13	3.34	3.89	<1.00e-04	neuron fate specification	ASCL1 DLL1 DMRTA2 FOXA1 GSX2 ISL1 NKX2-2 POU3F2 POU4F1 SIX1 TLX3
GO:0042474	20	15	4.02	3.73	<1.00e-04	middle ear morphogenesis	GSC HOXA2 MSX1 NKX3-2 OSR1 OSR2 SIX1 SIX2 TBX1 TSHZ1
GO:0009952	80	62	16.91	3.67	<1.00e-04	anterior/posterior pattern specification	ALX4 BARX1 CYP26C1 EMX2 HHEX HOXA10 HOXA11 HOXA2 HOXA3 HOXA5 HOXA6 HOXA7 HOXB3 HOXB4 HOXB5 HOXB6 HOXB7 HOXB8 HOXB9 HOXC10 HOXC11 HOXC13 HOXC4 HOXC5 HOXC6 HOXC8 HOXC9 HOXD10 HOXD13 HOXD3 HOXD9 LHX1 MSX1 MSX2 NEUROD1 NR2F2 OTX1 RING1 TBX1 TSHZ1 ZIC3
GO:0001709	17	14	3.83	3.66	<1.00e-04	cell fate determination	BARHL2 CYP26B1 DLL1 EBF2 GATA2 GATA3 HOXA2 JAG1 PAX2 PAX6 PROX1 PTCH1
GO:0042472	54	43	11.85	3.63	<1.00e-04	inner ear morphogenesis	COL2A1 DLX5 DLX6 FGF9 FGFR2 FOXG1 GATA2 GATA3 GBX2 HMX2 HMX3 MAFB NTN1 OTX1 PAX2 PAX8 SIX1 SOBP TBX1 TFAP2A WNT1 ZIC1
GO:0060412	32	24	6.77	3.55	<1.00e-04	ventricular septum morphogenesis	FGFRL1 HES1 HEY2 MIR1-1 NKX2-5 NOTCH1 PITX2 PROX1 TBX3 WNT11 ZFPM1
GO:0001658	43	32	9.22	3.47	<1.00e-04	branching involved in ureteric bud morphogenesis	BMP4 CITED1 FAT4 FGF8 GDNF GZF1 HOXA11 HOXD11 LAMA5 LHX1 MYC PAX2 PAX8 PTCH1 SALL1 SHH SIX1 SOX9 TCF21 WNT1 WT1
GO:0002053	26	20	5.83	3.43	<1.00e-04	positive regulation of mesenchymal cell proliferation	FGF9 FGFR2 FOXF1 FOXP2 IHH IRS2 MYC PDGFA SHOX2 SOX9 TBX1 VEGFA WNT5A
GO:0001569	30	22	6.48	3.4	<1.00e-04	branching involved in blood vessel morphogenesis	COL4A1 DLL4 FGF8 FOXC2 GBX2 IHH LEF1 NRARP NRP1 PITX2 SFRP2 SHH TBX20 VEGFA
GO:0030878	24	18	5.32	3.38	<1.00e-04	thyroid gland development	FGF8 FOXE1 HHEX HOXA3 HOXA5 HOXB3 HOXD3 NKX2-1 NKX2-5 PAX8 SHH SIX1 TBX1
GO:0035116	28	24	7.14	3.36	<1.00e-04	embryonic hindlimb morphogenesis	ALX3 ALX4 BMP4 FGF8 GNAS MSX1 MSX2 NOTCH1 OSR1 OSR2 PITX1 PITX2 SHH TBX3
GO:0048706	29	22	6.65	3.31	<1.00e-04	embryonic skeletal system development	DLX1 FGF9 HOXB9 HOXC5 HOXC6 NKX3-2 PAX7 SCX SHH TBXT WNT11 WNT5A
GO:0045165	52	39	11.91	3.27	<1.00e-04	cell fate commitment	FGF8 FGFR2 GAS1 GATA2 GATA3 GATA4 GATA6 GDF7 HEY2 KDM6B NR2E1 ONECUT1 ONECUT2 SOX8 TAL1 WNT1 WNT11 WNT2B WNT5A WNT7B
GO:0003151	45	31	9.52	3.26	<1.00e-04	outflow tract morphogenesis	HES1 HEY2 ISL1 JUN SFRP2 SIX1 TBX1 TBX2 TBX3 VEGFA WNT11 ZFPM1
GO:0001657	38	29	9.01	3.22	<1.00e-04	ureteric bud development	BMP4 CRLF1 FGFR2 FOXC1 FOXC2 LHX1 OSR1 RARA RET SALL1 SDC1 SFRP1 SIM1 SIX1 SLIT2 SMAD6 TCF21 WT1
GO:0045665	58	39	12.19	3.2	<1.00e-04	negative regulation of neuron differentiation	ASCL1 DLL1 FEZF2 FOXG1 HES5 HOXA2 IRX3 ISL1 ISL2 JAG1 LBX1 LMX1A NKX2-2 NR2E1 OLIG2 PAX6 PHOX2B SIX3 SOX3 TLX3 TP73 ZHX2
GO:0030326	38	26	8.12	3.2	<1.00e-04	embryonic limb morphogenesis	CYP26B1 DLX5 DLX6 FGF9 HOXA10 HOXA11 HOXC10 HOXD10 LEF1 PTCH1 SHH SP9 TBX4 TBX5
GO:0060021	63	45	14.14	3.18	<1.00e-04	roof of mouth development	ALX4 ARID5B BCOR COL2A1 DLX5 DLX6 EPHB3 FOXF2 MSX1 OSR1 OSR2 PDGFRA PRDM16 SATB2 SHH TBX2 TBX3 TCF21 TFAP2A VAX1
GO:0009954	23	15	4.86	3.09	<1.00e-04	proximal/distal pattern formation	CYP26B1 DLL1 DLX1 DLX2 EN1 HOXA10 HOXA11 HOXC10 HOXC11 HOXD10 HOXD9
GO:0009953	31	20	6.47	3.09	<1.00e-04	dorsal/ventral pattern formation	DUSP6 EN1 FOXG1 HOXA11 HOXA2 HOXD11 LHX1 LHX2 LMX1B PTCH1 SHH TBX20
GO:0048839	45	28	9.12	3.07	<1.00e-04	inner ear development	C1QTNF5 CDKN1B CEBPA DLL1 FREM2 HOXA1 KCNQ1 LHX3 NEUROD1 PHOX2B POU4F3 SHH SIX1
GO:0042475	56	36	11.76	3.06	<1.00e-04	odontogenesis of dentin-containing tooth	ADM BCL2L11 BMP4 DLX1 DLX2 DLX3 FOXC1 HAND1 HAND2 LAMA5 LEF1 LHX8 MSX1 NKX2-3 PDGFRA PITX2 SHH TBX1
GO:0045597	37	24	7.87	3.05	<1.00e-04	positive regulation of cell differentiation	CDX2 DLX1 DLX2 EOMES FGF8 GDNF INSM1 ISL1 JUN NEUROD1 POU4F2
GO:0035924	28	18	5.92	3.04	<1.00e-04	cellular response to vascular endothelial growth factor stimulus	AKT1 DLL4 EGR3 FLT1 GAS1 MIR196A1 MIR196A2 NOTCH1 NRP1 VEGFA
GO:0048538	42	25	8.46	2.95	<1.00e-04	thymus development	BCL2L11 EPHB3 FOXE1 GATA3 HAND2 HES1 HOXA3 LMO4 MAFB PAX1 SHH SIX1 TBX1
GO:0002062	37	26	8.84	2.94	<1.00e-04	chondrocyte differentiation	BMP4 COL2A1 FGF9 FGFR3 HES5 OSR1 OSR2 RUNX1 RUNX3 SCX SIX2 SOX9 WNT2B
GO:0021983	27	17	5.82	2.92	<1.00e-04	pituitary gland development	ADCYAP1 BMP4 GATA2 ISL1 LHX3 MSX1 NKX2-1 PAX6 PITX1 SALL1 SIX3 SOX3
GO:0048701	32	22	7.6	2.9	<1.00e-04	embryonic cranial skeleton morphogenesis	ALX3 BMP4 DLX2 FGFR2 GNAS IRX5 PAX5 PDGFRA SIX1 SIX2 TBX1 TBX15 TFAP2A
GO:0003148	26	18	6.2	2.9	<1.00e-04	outflow tract septum morphogenesis	BMP4 FGF8 FGFR2 GATA6 ISL1 MSX2 NKX2-5 NRP1 NRP2 RARA SMAD6 TBX1 TBX2 TBX20
GO:0051965	64	42	14.67	2.86	<1.00e-04	positive regulation of synapse assembly	ADGRB1 ADGRB2 AMIGO3 BDNF CBLN1 EFNA5 EPHB3 FLRT2 LRRC24 NLGN2 OXTR SLITRK5
GO:0031018	23	14	4.9	2.86	<1.00e-04	endocrine pancreas development	AKT1 FOXA2 INSM1 MNX1 NEUROD1 NEUROG3 NKX2-2 NKX6-2 ONECUT1 ONECUT2 SOX9
GO:0043010	39	27	9.51	2.84	<1.00e-04	camera-type eye development	FOXC1 FOXC2 FOXP2 HES5 MAB21L1 MAB21L2 PAX2 PITX2 RAX RXRA SHH VAX1 WT1
GO:0030901	32	20	7.05	2.84	<1.00e-04	midbrain development	BARHL1 EN1 EN2 FGFR2 FOXB1 GDF7 HES1 HES3 MSX1 OTX1 OTX2 RFX4 SHH WNT1
GO:0030514	49	29	10.3	2.81	<1.00e-04	negative regulation of BMP signaling pathway	DLX1 HTRA3 LEMD2 NOTCH1 SFRP1 SFRP2 SKOR1 SKOR2 SMAD6 WNT1 WNT5A
GO:0001756	43	25	8.92	2.8	<1.00e-04	somitogenesis	DLL1 FOXB1 FOXC1 FOXC2 FOXF1 LEF1 LFNG PAX1 PCDH8 PLXNA2 TBXT WNT5A
GO:0045747	48	27	9.69	2.79	<1.00e-04	positive regulation of Notch signaling pathway	ASCL1 DLL1 DLL4 GSX2 HES1 HES5 JAG1 LFNG NOTCH1 RFNG WNT1 ZMIZ1
GO:0007389	29	19	6.85	2.78	<1.00e-04	pattern specification process	ALX3 HOXD12 LHX1 RAX RFNG SHH SIX1 TBX1 TBX5 UNCX ZIC1
GO:0060070	88	51	18.44	2.77	<1.00e-04	canonical Wnt signaling pathway	CCND1 FGF8 FZD8 HOXB9 LEF1 MYC NKX2-5 NR4A2 SDC1 SFRP1 SFRP2 SHH TBXT WNT1 WNT11 WNT2B WNT5A WNT7B
GO:0030182	108	64	23.15	2.76	<1.00e-04	neuron differentiation	ASCL1 BARHL2 CDK5 CDK5R1 CEND1 EMX2 FZD8 HOXC8 LMX1B NEUROG2 NNAT POU3F2 POU4F2 PROX1 RUNX1 RUNX3 WNT1 WNT11 WNT2B WNT5A WNT7B
GO:0001755	39	25	9.05	2.76	<1.00e-04	neural crest cell migration	CFL1 EFNB1 GBX2 GDNF ISL1 LAMA5 LEF1 RET SHH SOX8 TBX1
GO:0042733	58	33	12.08	2.73	<1.00e-04	embryonic digit morphogenesis	ALX4 BMP4 FREM2 HAND2 HOXA11 HOXC11 HOXD12 HOXD13 IHH OSR1 OSR2 SALL1 SFRP2 SHH TBX2 TBX3 WNT5A
GO:0021549	41	24	8.85	2.71	<1.00e-04	cerebellum development	CDK5R1 CDK5R2 EN1 FOXC1 FOXP2 GBX2 LHX1 LMX1A NEUROD1 PTF1A SDF4
GO:0001764	103	65	24.23	2.68	<1.00e-04	neuron migration	ASCL1 BARHL1 BARHL2 CDK5 CDK5R1 CDK5R2 CELSR3 CXCL12 DRGX FEZF1 GATA2 GATA3 NKX2-1 NKX6-1 NR2F2 NR4A2 NRP1 NTN1 PAX6 PHOX2B PITX2 SATB2 SOX1 TBX20 TLX3 VAX1
GO:0042476	31	18	6.77	2.66	<1.00e-04	odontogenesis	AQP5 AQP6 BCOR BMP4 FGF8 FGFR2 OSR1 OSR2 PAX9 PITX2 SDC1
GO:0090051	44	23	8.77	2.62	<1.00e-04	negative regulation of cell migration involved in sprouting angiogenesis	DLL4 MIR196A1 MIR196A2 MIR410 MIR424 MIR483 MIR497 MIR503 NOTCH1 TBXA2R THBS1
GO:0048565	38	21	8.06	2.61	<1.00e-04	digestive tract development	ALX4 FAT4 FGFR2 FOXF1 GATA2 GATA3 GATA4 GATA6 NKX2-2 OXTR PDX1 SLC4A2
GO:0035914	47	26	9.96	2.61	<1.00e-04	skeletal muscle cell differentiation	ATF3 DMRTA2 EGR2 EOMES LEMD2 MYOD1 NOTCH1 PAX5 PHOX2B SCX SOX8 VAX1
GO:0060349	27	17	6.54	2.6	<1.00e-04	bone morphogenesis	CYP26B1 FGFR2 FGFR3 IFITM5 MSX1 OSR2 PAX1 RARA SFRP2 SP5 TBXT TFAP2A
GO:0050885	42	27	10.42	2.59	<1.00e-04	neuromuscular process controlling balance	ADCY5 DLG4 HMX3 NKX6-2 NLGN2 NR4A3 POU4F2 RAC3 SHANK1 TPP1
GO:0035019	64	34	13.15	2.59	<1.00e-04	somatic stem cell population maintenance	ASCL2 CDX2 FOXD3 GATA2 HES1 NR2E1 PRDM16 SALL1 SFRP1 SOX9 ZFP36L2 ZHX2 ZIC3
GO:0007411	191	117	45.23	2.59	<1.00e-04	axon guidance	ARX BDNF CDH4 CDK5R1 CRMP1 CXCL12 CXCR4 DRGX EFNA2 EFNA3 EFNA5 EFNB1 EFNB2 EPHB3 FEZF1 FEZF2 FLRT2 GATA3 GBX2 GDF7 GDNF GFRA2 GPC1 GRB10 IRS2 LHX2 LMX1A NKX2-1 NR4A3 NRP1 NRP2 NTN1 NTN3 OTX2 PAX6 PLCG1 POU4F2 RET ROBO3 SEMA6A SHH SLIT2 SPON2 UNC5A VAX1 WNT5A
GO:0021766	58	31	12.01	2.58	<1.00e-04	hippocampus development	CDK5 CDK5R1 CDK5R2 DLX1 DLX2 KDM6B LHX5 NKX2-1 NR4A3 PLXNA3 RARA SLC32A1
GO:0003007	32	19	7.36	2.58	<1.00e-04	heart morphogenesis	COL2A1 FAT4 FLRT2 NKX2-5 PTCH1 TBX1 TBXT TH VEGFA ZMIZ1
GO:0001570	58	32	12.49	2.56	<1.00e-04	vasculogenesis	ADM CITED1 FLT1 FOXF1 HEY2 HHEX NKX2-5 PITX2 SHH TBXT VEGFA WT1 ZFP36L1 ZMIZ1
GO:0001843	75	42	16.57	2.53	<1.00e-04	neural tube closure	ADM BMP4 LHX2 LMO4 PAX2 PTCH1 RARA SCRIB TBXT TRIM71
GO:0060041	56	31	12.29	2.52	<1.00e-04	retina development in camera-type eye	ACHE DLL1 LHX2 NPHP4 NR2E1 PAX6 POU4F2 RET SOX8 SOX9 TUB VAX2
GO:0071300	69	39	15.69	2.49	<1.00e-04	cellular response to retinoic acid	CYP26B1 FGFR2 HOXA2 OSR1 PAX2 RARA RET SOX9 TBX1 TBXT WNT11 WNT5A WNT7B
GO:0045666	78	47	18.91	2.49	<1.00e-04	positive regulation of neuron differentiation	ADRA2B ADRA2C ASCL1 BCL6 BMP4 FEZF1 FEZF2 FOXA1 FOXG1 GATA2 GDF6 GDF7 HOXD3 IRX3 NEUROD1 NEUROD2 NEUROG3 NKX2-2 NKX2-5 NKX6-1 PHOX2B RARA
GO:0050679	57	31	12.67	2.45	<1.00e-04	positive regulation of epithelial cell proliferation	BMP4 DLX5 DLX6 FGF9 FGFR2 IHH MYC NOTCH1 NR4A3 OSR1 OSR2 PAX2 SFRP1 SOX9 TBX1 VEGFA
GO:0048146	52	26	10.64	2.44	<1.00e-04	positive regulation of fibroblast proliferation	BMI1 CDK6 FOSL2 JUN MYC PDGFA PDGFB PDGFRA WNT1 WNT5A ZMIZ1
GO:0048666	54	29	11.94	2.43	<1.00e-04	neuron development	ASCL1 EN1 EN2 IHH ISL2 NEUROD1 NEUROD2 POU3F2 SKOR1 SKOR2 VSX1
GO:0043401	53	34	13.99	2.43	<1.00e-04	steroid hormone mediated signaling pathway	BMP4 ESRRG LEF1 NR2E1 NR2F2 NR3C2 NR4A2 NR4A3 NR5A1 NR5A2 RARA RXRA RXRB
GO:0045599	46	26	10.74	2.42	<1.00e-04	negative regulation of fat cell differentiation	GATA2 GATA3 JAG1 MIR483 MSX2 TRIB2 WNT1 WNT5A ZADH2 ZFP36L2 ZFPM1
GO:0022008	51	25	10.43	2.4	<1.00e-04	neurogenesis	ASCL1 BCL11A BHLHE22 FAT4 LEMD2 NEUROD1 PRDM13 PRDM16 PRDM6 SALL1 SALL3 ZNHIT2
GO:0001501	134	67	27.99	2.39	<1.00e-04	skeletal system development	AEBP1 ALX4 COL12A1 COL2A1 DLX5 DLX6 EN1 FGFR3 FGFRL1 HOXA10 HOXA11 HOXA13 HOXC10 HOXD12 HOXD13 IGF2 IHH NKX3-2 PAX1 PITX1 PTHLH SHOX2 SOX9 TBX3
GO:0030324	77	40	16.9	2.37	<1.00e-04	lung development	ADAMTS2 CEBPA FGFR2 FOXF1 HES1 LAMA5 LHX3 NKX2-1 NKX2-8 NOTCH1 PDGFRA PROX1 SHH SIM2 SREBF1 TBX4 TBX5 VEGFA WNT5A WNT7B ZIC3
GO:0043433	65	33	14	2.36	<1.00e-04	negative regulation of DNA binding transcription factor activity	BHLHE40 FLNA FOXA2 HAND1 HAND2 MIR1-1 POU4F2 PROX1 PTCH1 TRIB1
GO:0021987	59	30	12.69	2.36	<1.00e-04	cerebral cortex development	ASCL1 FAT4 FLNA FOXP2 LHX2 LRP8 MDK PAX5 TBR1 TH
GO:0030512	72	36	15.29	2.35	<1.00e-04	negative regulation of transforming growth factor beta receptor signaling pathway	FAM89B HTRA3 NKX2-1 ONECUT1 ONECUT2 PMEPA1 PRDM16 SKOR1 SKOR2 SMAD6 STUB1 WNT1
GO:0009887	91	48	20.5	2.34	<1.00e-04	animal organ morphogenesis	CDX2 FGFR2 FLI1 GATA2 GATA3 GATA4 GATA6 IGF2 LFNG LHX1 LHX3 LHX4 LY6H NKX6-1 NRP1 ONECUT2 PAX3 PAX5 PAX6 PDGFA PDX1 PTCH1 RFNG SEMA6A SIX6 TBX3 TH TLE3
GO:0007417	118	60	25.82	2.32	<1.00e-04	central nervous system development	COL2A1 CYP26C1 FGFR2 HELT NEUROG3 NPTX1 PAX6 PAX8 POU3F3 SHH SOX3 STK3 TLX3 TPP1
GO:0001947	58	30	12.99	2.31	<1.00e-04	heart looping	DLL1 FGF8 GATA4 HAND1 HAND2 IHH LBX1 NKX2-5 NOTCH1 SHH TBX2 TBX20 TBX3 WNT5A ZIC3
GO:0043524	131	69	30.09	2.29	<1.00e-04	negative regulation of neuron apoptotic process	ADAM8 AGAP2 BARHL1 BDNF CITED1 CLCF1 CNTFR CRLF1 DLX1 EN1 EN2 FGF8 FOXB1 GDNF GRIK2 ISL1 JUN MDK NR4A2 NR4A3 NRP1 NTF3 POU4F1 SIX1 TP73
GO:0071560	53	31	13.62	2.28	<1.00e-04	cellular response to transforming growth factor beta stimulus	COL4A2 DLX1 FGFR2 NR3C1 SCX SFRP1 SOX9 WNT5A ZFP36L1 ZFP36L2
GO:0051216	58	31	13.66	2.27	<1.00e-04	cartilage development	COL2A1 DLX2 GNAS HES5 HOXA3 HOXB3 HOXC4 HOXD3 PAX7 PITX1 SATB2 SOX9 WNT5A
GO:0035176	52	26	11.63	2.24	<1.00e-04	social behavior	CIC DLG4 EN1 GAD1 GRID1 NPAS4 NR2E1 OXTR PTCHD1 SHANK1 TBX1 TH
GO:0000122	777	389	173.38	2.24	<1.00e-04	negative regulation of transcription by RNA polymerase II	AEBP1 ARID5B ARX ASCL1 ASCL2 ATF3 BACH2 BCL11A BCL6 BCL6B BCOR BHLHE40 BMI1 BMP4 CBX4 CBX6 CBX8 CCND1 CDX2 CEBPA CIC CTBP1 CXXC5 DDX5 DLL4 DLX1 DLX2 DLX4 DNAJB5 EN1 EOMES FEZF1 FEZF2 FGF9 FGFR2 FOXA1 FOXC1 FOXC2 FOXD3 FOXE1 FOXF1 FOXG1 FOXL2 FOXP2 FZD8 GATA2 GATA3 GATA6 GFI1 GLIS1 GSC GZF1 H2AFY HAND1 HCFC1 HDAC10 HELT HES1 HES3 HES5 HEY2 HHEX HIC1 HMX1 HOXA2 HOXA7 HOXB3 HOXB4 HOXB8 HOXC8 HOXD8 H…
GO:0006366	604	291	130.32	2.23	<1.00e-04	transcription by RNA polymerase II	ALX4 ATF3 BACH2 BARHL1 BARHL2 BARX1 CDX2 CEBPA CITED1 DLX2 DLX3 DLX5 EBF2 EBF3 EGR2 FEZF2 FLI1 FOSL2 FOXA1 FOXC1 FOXC2 FOXD2 FOXF1 FOXF2 FOXL2 GATA3 GATA4 GATA6 GBX2 GLIS1 GSX1 HAND1 HAND2 HCFC1 HOXA1 HOXA10 HOXA5 HOXA7 HOXB3 HOXB5 HOXB7 HOXC10 HOXC11 HOXC13 HOXC4 HOXD10 HOXD13 HOXD3 HOXD4 HOXD8 ISL1 JUN KLF13 KLF15 KLF6 LEF1 LHX1 LHX2 LHX3 LHX4 LMO4 LMX1A MAFA MAFB MBD1 MLLT1 MNT MSX1 MYC MYOD1 …
GO:0030097	54	26	11.93	2.18	<1.00e-04	hemopoiesis	BMI1 CRIP2 DLL1 GFI1 JAG1 NKX2-5 PDGFB RUNX1 RUNX3 TAL1 ZFP36L2
GO:0007626	81	41	18.79	2.18	<1.00e-04	locomotory behavior	ADCY5 B4GALT2 FEZF2 GNAO1 HTR2C LMX1A NKX2-1 SOBP TAL1 TH
GO:0009653	138	63	29.22	2.16	<1.00e-04	anatomical structure morphogenesis	EFNB2 EN1 FGF8 FOXA1 FOXA2 FOXB1 FOXB2 FOXC1 FOXC2 FOXD2 FOXD3 FOXE1 FOXF1 FOXF2 FOXG1 FOXL1 FOXL2 FOXP2 FOXP4 GATA3 HOXA1 HOXA11 HOXA4 HOXB5 HOXC13 LBX1 LHX1 MAB21L1 MNX1 NEDD8 ONECUT1 PAX7 PAX8 PITX1 SIX2 TH
GO:0043410	143	68	31.75	2.14	<1.00e-04	positive regulation of MAPK cascade	ADRA2A ADRA2B ADRA2C EPHB3 FGF9 FGFR2 FGFR3 FLT1 GRM4 IGF2 IGFBP3 PDGFA PDGFB PDGFRA RET TBX1
GO:0045944	1065	503	236.07	2.13	<1.00e-04	positive regulation of transcription by RNA polymerase II	AATF ADCYAP1 AKT1 ALX4 ASCL1 ATF3 BARHL1 BARHL2 BARX1 BMP4 CEBPA CITED1 CTBP2 DLL1 DLX1 DLX2 DLX3 EBF2 EBF3 EGR2 EGR3 EN1 EN2 EOMES ESRRG EVX1 FEZF2 FGFR2 FLI1 FOSL2 FOXA1 FOXA2 FOXC1 FOXC2 FOXD2 FOXD3 FOXF1 FOXF2 FOXL2 FZD8 GATA2 GATA3 GATA4 GATA6 GBX2 GDNF GLIS1 GSX1 HAND1 HAND2 HCFC1 HELT HELZ2 HES1 HES3 HES5 HEY2 HHEX HOXA1 HOXA10 HOXA2 HOXA5 HOXA7 HOXB3 HOXB4 HOXB5 HOXB7 HOXB9 HOXC10 HOXC11 …
GO:0009791	71	32	15.27	2.1	<1.00e-04	post-embryonic development	ALX4 ARID5B BMP4 EMX1 FGFR2 FOXP2 GATA3 HELT LHX1 NPPC NR4A2
GO:0007409	102	50	23.86	2.1	<1.00e-04	axonogenesis	ADCY1 ADGRB1 BAIAP2 CDK5 FGFR2 LINGO1 LRFN4 LRRC38 NKX2-8 NOTCH1 NTNG2 PAX2 POU4F1 SLIT2 SLITRK5 VAX2
GO:0010595	48	24	11.56	2.08	<1.00e-04	positive regulation of endothelial cell migration	BMP4 FOXC2 GATA3 NRP1 NRP2 PROX1 THBS1 VEGFA WNT5A ZC3H12A
GO:0090263	141	62	30.08	2.06	<1.00e-04	positive regulation of canonical Wnt signaling pathway	CCAR2 DLX5 FAM53B FGF9 FGFR2 NRARP PSMC5 RNF220 SFRP1 SFRP2 TMEM198 WNT1 WNT2B WNT5A
GO:0071805	131	60	29.12	2.06	<1.00e-04	potassium ion transmembrane transport	KCNA2 KCNAB2 KCNC4 KCND3 KCNH2 KCNK9 KCNQ1 KCNQ2 KCNS2 KCNT1 LRRC26 LRRC38 SLC12A5 SLC12A7
GO:0007420	202	89	43.3	2.06	<1.00e-04	brain development	ADCY1 AMIGO3 BAIAP2 BCL2L11 CDK5R1 CIC CITED1 COL4A1 DLX2 DMRTA2 EGR2 EOMES FOXG1 GJC2 HES5 HMX2 HMX3 IRS2 NKX2-1 NKX2-2 NNAT PCDH19 PROX1 PTCH1 RARA SHARPIN SIX3 TBR1 VAX1 ZIC1 ZIC2
GO:0001938	70	30	14.55	2.06	<1.00e-04	positive regulation of endothelial cell proliferation	AKT1 BMP4 CXCL12 EGR3 JUN NRARP NRP1 NRP2 PDGFB PLXNB3 PROX1 VEGFA WNT5A
GO:0045893	546	245	119.56	2.05	<1.00e-04	positive regulation of transcription, DNA-templated	AKT1 BMP4 CDX2 CITED1 CXXC1 DDX5 DLX5 EBF3 EGR2 EOMES ESRRG FEZF1 FLI1 FOXA2 FOXC1 FOXC2 FOXE1 FOXF1 FOXF2 FOXL2 GATA3 GATA4 GATA6 GDF6 GDF7 HAND2 HCFC1 HES5 HOXA11 IRAK1 JUN KLF6 LEF1 LHX1 LHX2 LHX3 LHX5 MDK MECOM MYC NEUROD1 NFATC1 NKX2-1 NKX2-5 NOTCH1 NR2F2 NR5A2 OSR2 OTX2 PAX2 PAX3 PAX6 PAX8 PDGFB POU3F3 PRDM16 PROX1 PSMC5 PTCH1 RARA RET RUNX1 RUNX3 SALL1 SCX SFRP1 SHH SIX1 SOX7 SOX8 SOX9 TAL…
GO:0035264	81	40	19.55	2.05	<1.00e-04	multicellular organism growth	ADARB1 ARID5B EN1 FGFR2 GNAS HELT HHEX HOXA5 IHH RARA SLC12A5 TAF10 ZFP36L1
GO:0001649	102	43	21.19	2.03	<1.00e-04	osteoblast differentiation	AKT1 BMP4 DLX5 FASN FGF9 IGF2 IGFBP3 IHH LEF1 MSX2 SFRP1 SHOX2 SOX8 WNT11
GO:0001934	145	64	31.67	2.02	<1.00e-04	positive regulation of protein phosphorylation	AKT1 BMP4 CCND1 CCND2 DAXX EFNA5 IGF2 MIR1-1 SOX9 SQSTM1 TBX1 VEGFA WNT1
GO:0016055	184	78	38.72	2.01	<1.00e-04	Wnt signaling pathway	CCAR2 CELSR2 FAM53B HHEX HIC1 KREMEN2 LEF1 NKD2 PITX2 TLE3 TLE4 TMEM198 TMEM88 VAX2 WNT1 WNT11 WNT2B WNT5A WNT7B
GO:0007219	112	46	23.27	1.98	<1.00e-04	Notch signaling pathway	ASCL1 CDKN1B CEBPA DLL1 DLL4 FAT4 FOXA1 FOXC1 FOXC2 HES1 HES5 HEY2 HHEX HOXD3 JAG1 MDK MYC NOTCH1 NRARP ONECUT1 SOX9 TBX2 ZNF423
GO:0032355	89	38	19.28	1.97	<1.00e-04	response to estradiol	CCND1 CDKN1B FOXA1 IHH MMP15 NR2F2 OPRL1 OXTR PTCH1 RARA TH
GO:0007517	90	40	20.34	1.97	<1.00e-04	muscle organ development	ACHE ADGRB1 AEBP1 ALX4 CACNA1H EGR3 LAMA5 LBX1 MAPK12 MKX MSX1 MYOD1 PAX3 SMTN TBX1 ZBTB42
GO:0045892	497	214	109.3	1.96	<1.00e-04	negative regulation of transcription, DNA-templated	ARID5B ASCL1 BAHD1 BCL6 BCOR BHLHE40 BMP4 CBX4 CCAR2 CDK5 CDK5R1 CDKN1B CEBPA CIC CITED1 CTBP1 CTBP2 DAXX FOXE1 FOXG1 FOXL2 FOXP2 GATA3 GATA6 GFI1 GZF1 HAND1 HDAC10 HES1 HEY2 HHEX HMX1 HOXA7 HR IKZF1 JUN KCTD1 LEF1 LHX1 LHX9 MBD1 MECOM MSX2 NKX2-1 NKX2-5 NKX6-2 NOTCH1 NR2F2 PAX2 PAX9 PDGFB PHF12 PITX1 POU3F3 PRDM16 PRDM6 PROX1 PSMC5 RARA RBM15B RING1 SALL1 SCX SFRP1 SFRP2 SIX3 SIX5 SKOR1 SOX14 SO…
GO:0008285	410	178	90.95	1.96	<1.00e-04	negative regulation of cell proliferation	ADAMTS1 ADARB1 ADGRB1 ADM BAP1 BCL6 BMP4 CDK6 CDKN1B CDKN2C CEBPA CTBP1 CTBP2 CYP1B1 CYP27B1 DLL1 DLL4 FEZF1 FEZF2 FGFRL1 GATA3 IGFBP3 INSM1 JUN KLF13 LBX1 MIR711 MNT MSX1 MSX2 NOTCH1 NPPC PDX1 PHOX2B PROX1 PTHLH RARA RASSF5 SFRP1 SFRP2 SMAD6 SOX7 STK3 TBX5 TFAP2A WDR6 WT1 ZNF503
GO:0030334	82	37	19.04	1.94	<1.00e-04	regulation of cell migration	AKT1 CDK5 FLNA GSX2 LAMA5 LMO4 NTN1 PAX6 PITX2 PLXNA1 PLXNA2 PLXNA3 PLXNB1 PLXNB3 PLXNC1 RND3
GO:0046777	168	72	37.58	1.92	<1.00e-04	protein autophosphorylation	AKT1 CDK5 CLK3 EPHB3 FES FGFR2 FGFR3 FLT1 IRAK1 MAP3K11 MAPKAPK3 MEX3B PDGFRA PIM3
GO:0007605	137	61	31.71	1.92	<1.00e-04	sensory perception of sound	BARHL1 CDKN1B COL2A1 GJB2 HOXA1 KCNQ1 OTOS PAX3 POU4F2 POU4F3 SIX1 SOBP TBX1 TFAP2A TH TUB WDR1
GO:0007399	330	149	77.42	1.92	<1.00e-04	nervous system development	ACHE BARHL1 BARHL2 BARX1 BDNF CBLN1 CNTFR CRMP1 DLG4 DLX5 DLX6 DPYSL4 EFNA5 FGF11 GBX2 GDNF GFRA2 HES1 IGSF9B JAG1 KCNQ2 LHX1 LY6H MAB21L2 MAFB MDK NEUROD2 NEUROG3 NR2E1 NRGN NRN1 NTF3 PAX3 PCDH1 PCDH10 PCDH19 PCDH8 PCDHGC4 PCDHGC5 POU3F2 PPP1R9B RBFOX3 RFNG SCRG1 SEMA6A SHOX2 SIM1 SIM2 SOX14 ST8SIA2 TPP1 VEGFA ZC3H12A ZIC5 ZNF423
GO:0001701	172	73	37.96	1.92	<1.00e-04	in utero embryonic development	BCL2L11 DSC3 EMX1 FGFR2 FOXC1 FOXD3 FOXF1 GATA3 GATA6 HAND2 HES3 HHEX IFITM5 IGF2 IHH LMX1B MSX1 NOTCH1 PDGFRA PITX2 PLCG1 POLG2 PTCH1 RIC8A RXRA SOX8 TBX3 VEGFA WNT7B ZMIZ1
GO:0016477	211	92	48.11	1.91	<1.00e-04	cell migration	CORO1B EFNB2 EPHB3 FES FLT1 FOXC1 FOXE1 HES1 HOXA5 LAMA5 MDK PLCG1 PLXNB1 PPP1R9B RAC3 RND3 SCRIB SDC1 SIX2 THBS1
GO:0001822	85	35	18.29	1.91	<1.00e-04	kidney development	ADAMTS1 ARID5B BCL2L11 BMP4 FOXC1 GATA3 LHX1 OVOL1 PAX8 PROX1 SALL1 SIX1 SIX2 TCF21 TFAP2A TP73 VEGFA WT1
GO:0031175	118	50	26.3	1.9	<1.00e-04	neuron projection development	ADCYAP1 CDH4 CDK16 CDK5 CDK5R1 GDNF GNAO1 MANF NCDN POU4F1 PPP1R9B PRDM12 RAC3 TBC1D24 UNC5A
GO:0071456	111	45	23.87	1.89	<1.00e-04	cellular response to hypoxia	ADAM8 AKT1 GATA6 IRAK1 MYC SFRP1 STC2 STUB1 SUV39H1 VEGFA ZFP36L1
GO:0030336	112	47	25.06	1.88	<1.00e-04	negative regulation of cell migration	ADARB1 CYP1B1 DUSP10 JAG1 NKX2-1 PLXNB3 SFRP1 SFRP2 SHH SLIT2 TBX5 WNT11
GO:0030198	197	76	40.67	1.87	<1.00e-04	extracellular matrix organization	COL2A1 COL4A1 COL4A2 COL7A1 FOXF1 ICAM4 ICAM5 LAMA5 NR2E1 PDGFA PDGFB PDGFRA SOX9 THBS1 VWA1
GO:0010629	190	73	39.39	1.85	<1.00e-04	negative regulation of gene expression	AKT1 BMP4 DLL4 GATA2 HAND2 HEY2 MIR124-1 MIR124-2 MIR124-3 MIR200B NOTCH1 PDGFB POU3F2 SFMBT2 SFRP1 SFRP2 STC2 VEGFA ZBTB7B ZC3H12A ZNF503
GO:0008284	491	194	104.89	1.85	<1.00e-04	positive regulation of cell proliferation	ADCYAP1 ADM ADRA1D ADRA2A AKT1 ATF3 BMP4 CBX8 CCND2 CDC25B CDKN1B CDX2 CLCF1 CLEC11A CNTFR COPS9 CRIP2 CRLF1 DLL1 EFNB2 FGF6 FGF8 FGF9 FGFR2 FGFR3 FLT1 GDNF HES1 HES5 HLX HMX2 HOXA3 HOXC10 IGF2 IRS1 IRS2 ISL1 KMT2D LEF1 MAB21L1 MAB21L2 MIR141 MIR200B MIR711 MYC NKX2-5 NOTCH1 NTF3 NTN1 OSR2 PDGFA PDGFB PDGFRA PDX1 POU3F2 POU3F3 PROX1 PTHLH RARA SCX SFRP1 SFRP2 SHH SHMT2 SOX9 TBX1 TBX2 TBX3 TBXT TH…
GO:0051091	112	45	24.45	1.84	<1.00e-04	positive regulation of DNA binding transcription factor activity	AKT1 ARID5B FOXA1 NEUROD1 NEUROD2 NEUROG2 NEUROG3 NKX2-2 NKX6-1 STK3 TRIM8 WNT1 ZIC2
GO:0042493	193	78	42.44	1.84	<1.00e-04	response to drug	ADRA1D AMH CCND1 CDKN1B DUSP6 EMX1 EMX2 FGF8 GAD1 GAD2 GATA4 GATA6 GNAS HTR2C JUN LRP8 MDK MYC NEUROD1 PTCH1 RET SFRP1 SFRP2 SLC12A5 TENT4A THBS1 TP73
GO:0007507	188	78	42.45	1.84	<1.00e-04	heart development	ADM BCOR CRIP1 FOXC1 FOXC2 FOXF1 FOXL1 FREM2 GATA2 GATA3 GATA4 GATA6 GRK2 HAND1 HAND2 IRX4 ISL1 NOTCH1 OSR1 OXTR PDGFB RARA SALL1 SHH SHOX2 TBX1 TBX5 TH WT1 XIRP1 ZFP36L1 ZFPM1
GO:0001525	228	92	49.92	1.84	<1.00e-04	angiogenesis	ADAM8 APOLD1 COL4A2 CYP1B1 DLL4 EPHB3 FGF6 FGF9 FGFR2 FLT1 FOXC1 FZD8 HAND1 HAND2 HOXA3 HOXA7 HOXB3 JAG1 JUN LAMA5 NRP1 NRP2 PDGFA TAL1 TBX1 TBX4 TNFAIP2 TYMP VEGFA ZC3H12A
GO:0090090	172	65	36.73	1.77	<1.00e-04	negative regulation of canonical Wnt signaling pathway	ISL1 KREMEN2 LEF1 MIR1-1 NKD2 NKX2-5 NOTCH1 NPHP4 PSMC5 SFRP1 SFRP2 SHH SOX9 STK3 TMEM88 WNT11 WNT5A
GO:0001666	160	58	33.18	1.75	<1.00e-04	response to hypoxia	ADM APOLD1 ASCL2 ATP1B1 CDKN1B CXCL12 CXCR4 CYGB NPPC NR4A2 TH THBS1 VEGFA
GO:0010628	320	122	70.19	1.74	<1.00e-04	positive regulation of gene expression	AKT1 AMH ARX BMP4 CITED1 CYP26B1 DLL4 FGF8 FGF9 GATA2 GJC2 HAND2 HCFC1 HOXD3 LEF1 MAPK11 MIR133A2 MYC NKX2-1 NR5A1 OSR1 OSR2 PAX6 PDGFB POU3F3 POU4F1 SCX TFAP2A VEGFA WNT11 WNT5A ZBTB7B ZC3H12A
GO:0010468	140	53	30.72	1.73	<1.00e-04	regulation of gene expression	ASCL1 ATP1B1 BMI1 CDK6 COL2A1 CRIP1 GDNF IGF2 INSM1 LHX1 MAPK11 MAPK12 MSANTD1 MYC PHOX2B PROX1 PTHLH TAPBP TP73 ZC3H12A ZFP36L1
GO:0007267	317	110	64.78	1.7	<1.00e-04	cell-cell signaling	ADCYAP1 ADM ADRA1D ADRA2A ADRA2B ADRA2C AMH BARX1 BDNF EFNA2 EFNA3 EFNB1 EFNB2 FGF11 FGF6 FGF9 FGFR2 FGFR3 GATA4 GJB2 GJC2 GPR50 IHH LHX1 NR5A1 NRP1 NTF3 PCDH1 PCDH10 PCDH17 PCDH19 PCDH8 PCDHGC4 PCDHGC5 PDGFA PTHLH SFRP2 SHH TBX5 TFAP2C WNT1
GO:0030335	203	79	46.73	1.69	<1.00e-04	positive regulation of cell migration	ADRA2A CARMIL2 CD151 CXCL12 FAM83H FAM89B FLT1 FOXF1 INSM1 IRS2 LEF1 MIR711 NOTCH1 NTF3 ONECUT1 ONECUT2 PDGFA PDGFB PDGFRA RET THBS1 VEGFA WNT11 ZNF703
GO:0018108	154	61	36.12	1.69	<1.00e-04	peptidyl-tyrosine phosphorylation	CLK3 EPHB3 FES FGF6 FGF8 FGF9 FGFR2 FGFR3 FLT1 PDGFB PDGFRA RET
GO:0007050	140	52	30.81	1.69	<1.00e-04	cell cycle arrest	CDK6 CDKN1B CDKN2C GAS1 GAS2L1 MAPK12 MYC NOTCH1 PPP1R9B PRKAG2 THBS1 TP73 WDR6
GO:0000165	269	103	60.9	1.69	<1.00e-04	MAPK cascade	DLG4 DUSP5 DUSP6 DUSP7 DUSP9 FGF6 FGF8 FGF9 FGFR2 FGFR3 GDNF GFRA2 IRS1 IRS2 MAPK12 MAPKAPK3 MYC PDGFA PDGFB PDGFRA POU4F2 PSMC5 RET ZFP36 ZFP36L1
GO:0007156	157	55	32.99	1.67	<1.00e-04	homophilic cell adhesion via plasma membrane adhesion molecules	CDH4 CELSR2 CELSR3 DSC3 FAT4 IGSF9B PCDH1 PCDH10 PCDH17 PCDH19 PCDH7 PCDH8 PCDHGC4 PCDHGC5 PLXNB3 RET SDK2
GO:0007275	571	205	125.15	1.64	<1.00e-04	multicellular organism development	ADRA1D BCL11A CDH4 CHST2 DLX4 EBF3 EN2 EPHB3 FES FGFR2 FGFR3 FLT1 FOXL1 GADD45G GPX4 HIC1 HLX HMX1 HOXA1 HOXA10 HOXA11 HOXA4 HOXA9 HOXB7 HOXC12 HOXC6 HOXD13 HOXD4 IGF2 KCTD15 LMX1B LTBP4 MN1 MNT OBSCN PAX5 PDGFRA PLXNA1 PLXNA3 RARA RECQL4 RET RTL1 SALL1 SALL3 SOHLH1 TBX4 TLX1 TMEM198 TMEM88 TSHZ1 TSHZ3 TWIST2 ZBTB7A ZMYM3 ZNF219 ZNF516
GO:0030154	619	226	138.9	1.63	<1.00e-04	cell differentiation	AKT1 APOLD1 CDX2 DLK1 DLL1 DUSP6 EPHB3 FES FGFR2 FGFR3 FLI1 FLT1 FOXA1 FOXA2 FOXB1 FOXB2 FOXC1 FOXC2 FOXD2 FOXD3 FOXE1 FOXF1 FOXF2 FOXG1 FOXL1 FOXL2 FOXP2 FOXP4 GADD45G HHEX HLX HMX2 HMX3 INHBB LAMA5 MDK MECOM NHS NKX2-5 NPAS4 NR5A1 ONECUT1 ONECUT2 ONECUT3 OSR1 OSR2 PDGFRA POU4F3 PPP1R9B RARA RBM38 RET RFNG SCX SIM1 SIM2 SOHLH1 SPAG8 SQSTM1 SUV39H1 TNFAIP2 TWIST2 TYMP ZBTB7A ZBTB7B ZC3H12A ZFPM1 …
GO:0007268	264	94	58.13	1.62	<1.00e-04	chemical synaptic transmission	CACNA1G CBLN1 CDK5 CHRNB1 CHRNE DLG4 GAD1 GAD2 GJD2 GRIK2 GRM4 HTR1B HTR2C KCNC4 KCNQ2 NPTX1 OPRL1 PCDH8 SCRIB SLC12A5 SLC12A7 SLC18A3 SLC6A5 SLITRK5
GO:0042981	275	95	58.98	1.61	<1.00e-04	regulation of apoptotic process	AKT1 AKT1S1 ALX3 ALX4 BCL2L11 BCL6 BMP4 CARD9 CDK5 CITED1 GAS1 GDF6 GDF7 HS1BP3 IGFBP3 INHBB NME3 NTF3 PAX8 RASSF5 SOX9 STEAP3 STK3 TP73
GO:0042127	198	69	43.38	1.59	<1.00e-04	regulation of cell proliferation	ARX BCL6 BCL6B FES HHEX HOXD13 JAG1 JUN LAMA5 NKX2-3 NR5A2 PPP1R9B SHH SIX3 SOX9 TAL1 TFAP2A TFAP2C
GO:0008283	366	126	79.32	1.59	<1.00e-04	cell proliferation	ACHE ADRA1D AKT1 CDK5 CDK5R1 CHRM4 CITED1 CRIP1 DLX5 FES FGF6 FOXC1 HHEX HOXB4 IRS2 LAMA5 LHX9 MAP3K11 PAX1 SCRIB SIX1 SIX2 TBX1 TBX20 ZFP36L1 ZFP36L2
GO:0043066	526	179	114	1.57	<1.00e-04	negative regulation of apoptotic process	AATF AKT1 ASCL1 BMP4 CBX4 CCND2 CDKN1B CFL1 EGR3 EPHB3 FGFR2 FGFR3 FLNA FLT1 GATA6 GDNF IGF2 IHH IRAK1 LEF1 LHX3 LHX4 MIR200B MSX1 MSX2 MYC NAA38 NKX2-5 NKX3-2 NR2E1 OSR1 PAX2 PAX7 PDGFRA PIM3 POU3F3 RARA RET RHBDD1 SCX SFRP1 SHH SMAD6 SOX8 SOX9 SQSTM1 TBX3 TFAP2A THBS1 TWIST2 VEGFA WNT11 WNT5A WT1
GO:0043065	330	115	74.55	1.54	<1.00e-04	positive regulation of apoptotic process	ADM AKT1 ARHGEF16 ARHGEF17 BCL2L11 BCL6 BMP4 CCAR2 CNR1 CYP1B1 DUSP6 FOXA1 FOXL2 GADD45G HOXA5 IGFBP3 JUN MAP3K11 MCF2L MIR200B NEUROD1 NOTCH1 OBSCN PANO1 PLEKHG2 POU4F1 SCRIB SFRP1 SFRP2 SLIT2 SQSTM1 STK3 WNT11
GO:0007155	464	151	97.74	1.54	<1.00e-04	cell adhesion	AATF ACHE ADGRB1 AJAP1 ATP1B1 CD151 CDH4 COL12A1 COL7A1 CXCL12 CYP1B1 DSC3 EFNB1 EFNB2 FES FREM2 GP1BB HES1 HES5 ICAM4 ICAM5 IGFALS NRP2 PCDH10 PCDH17 PCDH19 PCDH8 PCDHGC4 PCDHGC5 PLXNC1 RND3 SPON2 THBS1
GO:0006468	463	154	103.41	1.49	<1.00e-04	protein phosphorylation	AATK AKT1 CCND1 CDC25B CDK16 CDK5 CDK6 CFL1 CLK3 CTBP1 DMPK FAM20C FASTK FES IGFBP3 IRAK1 MAP3K11 MAP3K6 MEX3B MYOD1 OBSCN PDGFB PIM3 PRKAG2 RARA RET RIPK4 RSRC1 RUNX3 SQSTM1 STK3 TRIB1 TRIB2 WNT11
GO:0006351	1740	535	366.98	1.46	<1.00e-04	transcription, DNA-templated	AEBP1 ALX3 ARID5B ARX ASCL1 ASCL2 BAHD1 BCL11A BCL6 BCOR BHLHE22 BHLHE40 BMI1 BRD2 BRD9 CBX4 CBX6 CBX8 CCAR2 CEBPA CIC CNOT3 COL4A2 COMMD3 CTBP1 CTBP2 CXXC1 CXXC5 DAXX DLX1 DMRT3 DRGX EGR3 EOMES FAM120B FEZF1 FOXA2 FOXB1 FOXB2 FOXD3 FOXE1 FOXG1 FOXL1 FOXP2 FOXP4 GATA2 GFI1 GSX2 GZF1 HDAC10 HELT HELZ2 HES1 HES3 HES5 HEY2 HHEX HIC1 HLX HMX1 HMX2 HMX3 HOXA11 HOXA13 HOXA2 HOXA3 HOXA4 HOXA6 HOXA9 HOXB…
GO:0006357	1214	370	256.62	1.44	<1.00e-04	regulation of transcription by RNA polymerase II	AATF ALX3 ARID5B ASCL1 ASCL2 ATF3 BARHL1 BARHL2 BARX1 BHLHE22 BRD2 CDX2 CITED1 CXXC1 DBX1 DDX5 DLX6 DMRT3 DMRTA2 DRGX EMX1 EMX2 EVX2 FLI1 FOSL2 FOXA1 FOXA2 FOXB1 FOXB2 FOXC1 FOXC2 FOXD2 FOXD3 FOXE1 FOXF1 FOXF2 FOXG1 FOXL1 FOXL2 FOXP2 FOXP4 GSX2 HLX HMX2 HMX3 HOXA11 HOXA13 HOXA3 HOXA4 HOXA6 HOXA9 HOXB6 HOXC12 HOXC5 HOXC6 HOXC9 HOXD11 HOXD12 IRX3 IRX4 IRX5 ISL2 KLF13 LBX2 LEF1 LHX1 LHX5 LHX6 LHX8 L…
GO:0007165	1208	369	265.96	1.39	<1.00e-04	signal transduction	ADCY1 ADCY5 ADCY8 ADGRA1 ADGRB1 ADM ADRA2A AGAP3 AKT1 ARHGAP36 BCL11A CDK6 CHRM4 CHRNB1 CHRNE CNTFR CXCL12 CXXC5 DLG4 DLL4 FGF11 FGF6 FGF9 FGFRL1 GATA3 GDNF GFRA2 IGFALS IRAK1 IRS1 IRS2 IRS4 LINGO1 LRP8 MAP3K6 MAPK12 MAPKAPK3 MDK NPHP4 NR2F2 NR3C1 NR3C2 NR4A2 NRGN NRP1 NTF3 PLCG1 PLEKHH3 PLXNB1 RANBP1 RARA RASSF10 RASSF7 RET RHBDL1 SALL3 SOX8 SOX9 STK3 TBXT THBD TLE3 TMEM102 ZNF219 ZNF516
GO:0006915	540	158	118.49	1.33	<1.00e-04	apoptotic process	BCL2L11 CITED1 CXCR4 DAXX DIO3 EFNA5 FGF8 FGFR2 GADD45G GDF6 HINT2 IGFBP3 MECOM MFSD10 NME3 NR3C1 NSG1 NTN1 PANO1 PAX3 PIM3 RASSF5 RASSF7 RHBDD1 SEMA6A SFRP2 SIX1 SQSTM1 STEAP3 STK3 TAF10 TMEM102 UNC5A ZC3H12A ZFP36L1
GO:0006355	939	254	199.98	1.27	<1.00e-04	regulation of transcription, DNA-templated	ASCL2 BACH2 BCL11A BHLHE40 BRD9 CELSR2 CNOT3 COMMD3 CXXC1 DAXX DLX4 ELAVL2 ESRRG FAM120B FOXC1 GATA4 HCFC1 HDAC10 HIC1 HOXB7 HOXD13 HR IGF2 INO80E IRF2BP2 KMT2D L3MBTL3 LEF1 LMX1B MAFA MAFB MAPK12 MLLT6 MN1 NKX6-2 NOTCH1 NR3C1 NR5A2 ONECUT1 PHF12 PITX2 PTF1A RUNX3 SALL1 SALL3 SCRT1 SETD1B SFMBT2 SIX1 SKOR1 SKOR2 SLC2A4RG SNAPC2 SOX1 SOX21 TAF10 TBX4 TLE3 TSPYL2 UBTF USP3 VSX1 WT1 ZBTB9 ZNF219 ZNF…

## Sheet: S6_hs_20k_enr
Accession	C	O	E	O/E	P	Process	Genes
GO:0009954	23	11	0.28	39.63	<1.00e-04	proximal/distal pattern formation	CYP26B1 DLL1 DLX1 DLX2 EN1 HOXA10 HOXA11 HOXC10 HOXC11 HOXD10 HOXD9
GO:0009952	80	32	0.96	33.39	<1.00e-04	anterior/posterior pattern specification	ALX4 BARX1 CYP26C1 EMX2 HHEX HOXA10 HOXA11 HOXA2 HOXA3 HOXA5 HOXA6 HOXA7 HOXB3 HOXB4 HOXB5 HOXB6 HOXB7 HOXB8 HOXB9 HOXC10 HOXC11 HOXC13 HOXC4 HOXC5 HOXC6 HOXC8 HOXC9 HOXD10 HOXD13 HOXD3 HOXD9 LHX1 MSX1 MSX2 NEUROD1 NR2F2 OTX1 RING1 TBX1 TSHZ1 ZIC3
GO:0048704	38	15	0.46	32.81	<1.00e-04	embryonic skeletal system morphogenesis	ALX4 GSC HOXA3 HOXA5 HOXA6 HOXA7 HOXB3 HOXB4 HOXB5 HOXB6 HOXB7 HOXB8 HOXC9 HOXD10 HOXD3 HOXD9 OSR2 PDGFRA SATB2 SIX1
GO:0042472	54	11	0.7	15.74	<1.00e-04	inner ear morphogenesis	COL2A1 DLX5 DLX6 FGF9 FGFR2 FOXG1 GATA2 GATA3 GBX2 HMX2 HMX3 MAFB NTN1 OTX1 PAX2 PAX8 SIX1 SOBP TBX1 TFAP2A WNT1 ZIC1
GO:0042475	56	10	0.67	14.92	<1.00e-04	odontogenesis of dentin-containing tooth	ADM BCL2L11 BMP4 DLX1 DLX2 DLX3 FOXC1 HAND1 HAND2 LAMA5 LEF1 LHX8 MSX1 NKX2-3 PDGFRA PITX2 SHH TBX1
GO:0042733	58	10	0.7	14.24	<1.00e-04	embryonic digit morphogenesis	ALX4 BMP4 FREM2 HAND2 HOXA11 HOXC11 HOXD12 HOXD13 IHH OSR1 OSR2 SALL1 SFRP2 SHH TBX2 TBX3 WNT5A
GO:0051216	58	10	0.77	12.99	<1.00e-04	cartilage development	COL2A1 DLX2 GNAS HES5 HOXA3 HOXB3 HOXC4 HOXD3 PAX7 PITX1 SATB2 SOX9 WNT5A
GO:0060021	63	10	0.82	12.19	<1.00e-04	roof of mouth development	ALX4 ARID5B BCOR COL2A1 DLX5 DLX6 EPHB3 FOXF2 MSX1 OSR1 OSR2 PDGFRA PRDM16 SATB2 SHH TBX2 TBX3 TCF21 TFAP2A VAX1
GO:0009653	138	18	1.72	10.48	<1.00e-04	anatomical structure morphogenesis	EFNB2 EN1 FGF8 FOXA1 FOXA2 FOXB1 FOXB2 FOXC1 FOXC2 FOXD2 FOXD3 FOXE1 FOXF1 FOXF2 FOXG1 FOXL1 FOXL2 FOXP2 FOXP4 GATA3 HOXA1 HOXA11 HOXA4 HOXB5 HOXC13 LBX1 LHX1 MAB21L1 MNX1 NEDD8 ONECUT1 PAX7 PAX8 PITX1 SIX2 TH
GO:0009887	91	10	1.19	8.39	<1.00e-04	animal organ morphogenesis	CDX2 FGFR2 FLI1 GATA2 GATA3 GATA4 GATA6 IGF2 LFNG LHX1 LHX3 LHX4 LY6H NKX6-1 NRP1 ONECUT2 PAX3 PAX5 PAX6 PDGFA PDX1 PTCH1 RFNG SEMA6A SIX6 TBX3 TH TLE3
GO:0006366	604	58	7.54	7.69	<1.00e-04	transcription by RNA polymerase II	ALX4 ATF3 BACH2 BARHL1 BARHL2 BARX1 CDX2 CEBPA CITED1 DLX2 DLX3 DLX5 EBF2 EBF3 EGR2 FEZF2 FLI1 FOSL2 FOXA1 FOXC1 FOXC2 FOXD2 FOXF1 FOXF2 FOXL2 GATA3 GATA4 GATA6 GBX2 GLIS1 GSX1 HAND1 HAND2 HCFC1 HOXA1 HOXA10 HOXA5 HOXA7 HOXB3 HOXB5 HOXB7 HOXC10 HOXC11 HOXC13 HOXC4 HOXD10 HOXD13 HOXD3 HOXD4 HOXD8 ISL1 JUN KLF13 KLF15 KLF6 LEF1 LHX1 LHX2 LHX3 LHX4 LMO4 LMX1A MAFA MAFB MBD1 MLLT1 MNT MSX1 MYC MYOD1 …
GO:0001764	103	11	1.44	7.64	<1.00e-04	neuron migration	ASCL1 BARHL1 BARHL2 CDK5 CDK5R1 CDK5R2 CELSR3 CXCL12 DRGX FEZF1 GATA2 GATA3 NKX2-1 NKX6-1 NR2F2 NR4A2 NRP1 NTN1 PAX6 PHOX2B PITX2 SATB2 SOX1 TBX20 TLX3 VAX1
GO:0001501	134	12	1.61	7.46	<1.00e-04	skeletal system development	AEBP1 ALX4 COL12A1 COL2A1 DLX5 DLX6 EN1 FGFR3 FGFRL1 HOXA10 HOXA11 HOXA13 HOXC10 HOXD12 HOXD13 IGF2 IHH NKX3-2 PAX1 PITX1 PTHLH SHOX2 SOX9 TBX3
GO:0045944	1065	85	13.7	6.2	<1.00e-04	positive regulation of transcription by RNA polymerase II	AATF ADCYAP1 AKT1 ALX4 ASCL1 ATF3 BARHL1 BARHL2 BARX1 BMP4 CEBPA CITED1 CTBP2 DLL1 DLX1 DLX2 DLX3 EBF2 EBF3 EGR2 EGR3 EN1 EN2 EOMES ESRRG EVX1 FEZF2 FGFR2 FLI1 FOSL2 FOXA1 FOXA2 FOXC1 FOXC2 FOXD2 FOXD3 FOXF1 FOXF2 FOXL2 FZD8 GATA2 GATA3 GATA4 GATA6 GBX2 GDNF GLIS1 GSX1 HAND1 HAND2 HCFC1 HELT HELZ2 HES1 HES3 HES5 HEY2 HHEX HOXA1 HOXA10 HOXA2 HOXA5 HOXA7 HOXB3 HOXB4 HOXB5 HOXB7 HOXB9 HOXC10 HOXC11 …
GO:0001701	172	11	2.19	5.02	<1.00e-04	in utero embryonic development	BCL2L11 DSC3 EMX1 FGFR2 FOXC1 FOXD3 FOXF1 GATA3 GATA6 HAND2 HES3 HHEX IFITM5 IGF2 IHH LMX1B MSX1 NOTCH1 PDGFRA PITX2 PLCG1 POLG2 PTCH1 RIC8A RXRA SOX8 TBX3 VEGFA WNT7B ZMIZ1
GO:0000122	777	49	10.01	4.9	<1.00e-04	negative regulation of transcription by RNA polymerase II	AEBP1 ARID5B ARX ASCL1 ASCL2 ATF3 BACH2 BCL11A BCL6 BCL6B BCOR BHLHE40 BMI1 BMP4 CBX4 CBX6 CBX8 CCND1 CDX2 CEBPA CIC CTBP1 CXXC5 DDX5 DLL4 DLX1 DLX2 DLX4 DNAJB5 EN1 EOMES FEZF1 FEZF2 FGF9 FGFR2 FOXA1 FOXC1 FOXC2 FOXD3 FOXE1 FOXF1 FOXG1 FOXL2 FOXP2 FZD8 GATA2 GATA3 GATA6 GFI1 GLIS1 GSC GZF1 H2AFY HAND1 HCFC1 HDAC10 HELT HES1 HES3 HES5 HEY2 HHEX HIC1 HMX1 HOXA2 HOXA7 HOXB3 HOXB4 HOXB8 HOXC8 HOXD8 H…
GO:0045893	546	34	6.98	4.87	<1.00e-04	positive regulation of transcription, DNA-templated	AKT1 BMP4 CDX2 CITED1 CXXC1 DDX5 DLX5 EBF3 EGR2 EOMES ESRRG FEZF1 FLI1 FOXA2 FOXC1 FOXC2 FOXE1 FOXF1 FOXF2 FOXL2 GATA3 GATA4 GATA6 GDF6 GDF7 HAND2 HCFC1 HES5 HOXA11 IRAK1 JUN KLF6 LEF1 LHX1 LHX2 LHX3 LHX5 MDK MECOM MYC NEUROD1 NFATC1 NKX2-1 NKX2-5 NOTCH1 NR2F2 NR5A2 OSR2 OTX2 PAX2 PAX3 PAX6 PAX8 PDGFB POU3F3 PRDM16 PROX1 PSMC5 PTCH1 RARA RET RUNX1 RUNX3 SALL1 SCX SFRP1 SHH SIX1 SOX7 SOX8 SOX9 TAL…
GO:0007507	188	12	2.47	4.86	<1.00e-04	heart development	ADM BCOR CRIP1 FOXC1 FOXC2 FOXF1 FOXL1 FREM2 GATA2 GATA3 GATA4 GATA6 GRK2 HAND1 HAND2 IRX4 ISL1 NOTCH1 OSR1 OXTR PDGFB RARA SALL1 SHH SHOX2 TBX1 TBX5 TH WT1 XIRP1 ZFP36L1 ZFPM1
GO:0007420	202	11	2.55	4.31	<1.00e-04	brain development	ADCY1 AMIGO3 BAIAP2 BCL2L11 CDK5R1 CIC CITED1 COL4A1 DLX2 DMRTA2 EGR2 EOMES FOXG1 GJC2 HES5 HMX2 HMX3 IRS2 NKX2-1 NKX2-2 NNAT PCDH19 PROX1 PTCH1 RARA SHARPIN SIX3 TBR1 VAX1 ZIC1 ZIC2
GO:0007411	191	11	2.66	4.13	<1.00e-04	axon guidance	ARX BDNF CDH4 CDK5R1 CRMP1 CXCL12 CXCR4 DRGX EFNA2 EFNA3 EFNA5 EFNB1 EFNB2 EPHB3 FEZF1 FEZF2 FLRT2 GATA3 GBX2 GDF7 GDNF GFRA2 GPC1 GRB10 IRS2 LHX2 LMX1A NKX2-1 NR4A3 NRP1 NRP2 NTN1 NTN3 OTX2 PAX6 PLCG1 POU4F2 RET ROBO3 SEMA6A SHH SLIT2 SPON2 UNC5A VAX1 WNT5A
GO:0006357	1214	57	14.85	3.84	<1.00e-04	regulation of transcription by RNA polymerase II	AATF ALX3 ARID5B ASCL1 ASCL2 ATF3 BARHL1 BARHL2 BARX1 BHLHE22 BRD2 CDX2 CITED1 CXXC1 DBX1 DDX5 DLX6 DMRT3 DMRTA2 DRGX EMX1 EMX2 EVX2 FLI1 FOSL2 FOXA1 FOXA2 FOXB1 FOXB2 FOXC1 FOXC2 FOXD2 FOXD3 FOXE1 FOXF1 FOXF2 FOXG1 FOXL1 FOXL2 FOXP2 FOXP4 GSX2 HLX HMX2 HMX3 HOXA11 HOXA13 HOXA3 HOXA4 HOXA6 HOXA9 HOXB6 HOXC12 HOXC5 HOXC6 HOXC9 HOXD11 HOXD12 IRX3 IRX4 IRX5 ISL2 KLF13 LBX2 LEF1 LHX1 LHX5 LHX6 LHX8 L…
GO:0010628	320	15	4.13	3.63	<1.00e-04	positive regulation of gene expression	AKT1 AMH ARX BMP4 CITED1 CYP26B1 DLL4 FGF8 FGF9 GATA2 GJC2 HAND2 HCFC1 HOXD3 LEF1 MAPK11 MIR133A2 MYC NKX2-1 NR5A1 OSR1 OSR2 PAX6 PDGFB POU3F3 POU4F1 SCX TFAP2A VEGFA WNT11 WNT5A ZBTB7B ZC3H12A
GO:0045892	497	21	6.36	3.3	<1.00e-04	negative regulation of transcription, DNA-templated	ARID5B ASCL1 BAHD1 BCL6 BCOR BHLHE40 BMP4 CBX4 CCAR2 CDK5 CDK5R1 CDKN1B CEBPA CIC CITED1 CTBP1 CTBP2 DAXX FOXE1 FOXG1 FOXL2 FOXP2 GATA3 GATA6 GFI1 GZF1 HAND1 HDAC10 HES1 HEY2 HHEX HMX1 HOXA7 HR IKZF1 JUN KCTD1 LEF1 LHX1 LHX9 MBD1 MECOM MSX2 NKX2-1 NKX2-5 NKX6-2 NOTCH1 NR2F2 PAX2 PAX9 PDGFB PHF12 PITX1 POU3F3 PRDM16 PRDM6 PROX1 PSMC5 RARA RBM15B RING1 SALL1 SCX SFRP1 SFRP2 SIX3 SIX5 SKOR1 SOX14 SO…
GO:0006351	1740	68	21.29	3.19	<1.00e-04	transcription, DNA-templated	AEBP1 ALX3 ARID5B ARX ASCL1 ASCL2 BAHD1 BCL11A BCL6 BCOR BHLHE22 BHLHE40 BMI1 BRD2 BRD9 CBX4 CBX6 CBX8 CCAR2 CEBPA CIC CNOT3 COL4A2 COMMD3 CTBP1 CTBP2 CXXC1 CXXC5 DAXX DLX1 DMRT3 DRGX EGR3 EOMES FAM120B FEZF1 FOXA2 FOXB1 FOXB2 FOXD3 FOXE1 FOXG1 FOXL1 FOXP2 FOXP4 GATA2 GFI1 GSX2 GZF1 HDAC10 HELT HELZ2 HES1 HES3 HES5 HEY2 HHEX HIC1 HLX HMX1 HMX2 HMX3 HOXA11 HOXA13 HOXA2 HOXA3 HOXA4 HOXA6 HOXA9 HOXB…
GO:0007275	571	23	7.26	3.17	<1.00e-04	multicellular organism development	ADRA1D BCL11A CDH4 CHST2 DLX4 EBF3 EN2 EPHB3 FES FGFR2 FGFR3 FLT1 FOXL1 GADD45G GPX4 HIC1 HLX HMX1 HOXA1 HOXA10 HOXA11 HOXA4 HOXA9 HOXB7 HOXC12 HOXC6 HOXD13 HOXD4 IGF2 KCTD15 LMX1B LTBP4 MN1 MNT OBSCN PAX5 PDGFRA PLXNA1 PLXNA3 RARA RECQL4 RET RTL1 SALL1 SALL3 SOHLH1 TBX4 TLX1 TMEM198 TMEM88 TSHZ1 TSHZ3 TWIST2 ZBTB7A ZMYM3 ZNF219 ZNF516
GO:0030154	619	24	8.19	2.93	<1.00e-04	cell differentiation	AKT1 APOLD1 CDX2 DLK1 DLL1 DUSP6 EPHB3 FES FGFR2 FGFR3 FLI1 FLT1 FOXA1 FOXA2 FOXB1 FOXB2 FOXC1 FOXC2 FOXD2 FOXD3 FOXE1 FOXF1 FOXF2 FOXG1 FOXL1 FOXL2 FOXP2 FOXP4 GADD45G HHEX HLX HMX2 HMX3 INHBB LAMA5 MDK MECOM NHS NKX2-5 NPAS4 NR5A1 ONECUT1 ONECUT2 ONECUT3 OSR1 OSR2 PDGFRA POU4F3 PPP1R9B RARA RBM38 RET RFNG SCX SIM1 SIM2 SOHLH1 SPAG8 SQSTM1 SUV39H1 TNFAIP2 TWIST2 TYMP ZBTB7A ZBTB7B ZC3H12A ZFPM1 …

## Sheet: S7_mm_5k_enr
Accession	C	O	E	O/E	P	Process	Genes
GO:0048706	43	38	8.9	4.27	<1.00e-04	embryonic skeletal system development	Bmi1 Col1a1 Dlk1 Dlx1 Dlx2 Fgf9 Hoxa3 Hoxa5 Hoxa6 Hoxa9 Hoxb5 Hoxb6 Hoxd9 Pax7 Scx Shh Wnt5a
GO:0009954	26	21	5.22	4.02	<1.00e-04	proximal/distal pattern formation	Cyp26b1 Dll1 Dlx1 Dlx2 En1 Hoxa10 Hoxa11 Hoxa9 Hoxd11 Hoxd9 Pbx2
GO:0060412	38	30	7.6	3.95	<1.00e-04	ventricular septum morphogenesis	Fgfrl1 Hes1 Mir17 Mir18 Mir19a Mir19b-1 Mir20a Mir92-1 Nfatc1 Notch1 Pitx2 Rbm15 Smad7 Tbx3 Wnt11 Zfpm1
GO:0035115	36	29	7.55	3.84	<1.00e-04	embryonic forelimb morphogenesis	Alx3 Alx4 Cacna1c En1 Hoxa11 Hoxa9 Hoxd11 Hoxd9 Mecom Msx1 Osr2 Shh Tbx3 Tfap2a Wnt7a
GO:0048663	34	26	6.79	3.83	<1.00e-04	neuron fate commitment	Gata2 Isl2 Lbx1 Notch1 Olig2 Pax3 Pax7 Ptf1a Runx1 Shh Sox2
GO:0001656	37	27	7.16	3.77	<1.00e-04	metanephros development	Foxc2 Gdnf Hoxa11 Hoxd11 Irx1 Lhx1 Osr2 Pax2 Shh Six2 Spry1 Tshz3 Wt1
GO:0030326	62	48	12.77	3.76	<1.00e-04	embryonic limb morphogenesis	Cyp26b1 En1 Fgf9 Hoxa10 Hoxa11 Hoxd11 Lef1 Lmx1b Msx1 Notch1 Pbx2 Ptch1 Shh Ski Sp9 Wnt5a Wnt7a
GO:0048704	56	40	10.74	3.72	<1.00e-04	embryonic skeletal system morphogenesis	Alx3 Alx4 Bmi1 Foxc2 Gsc Hoxa3 Hoxa5 Hoxa6 Hoxa7 Hoxb4 Hoxb5 Hoxb6 Hoxd9 Men1 Mycn Osr2 Satb2 Six1 Six2 Tbx15
GO:0021522	28	19	5.27	3.61	<1.00e-04	spinal cord motor neuron differentiation	Lbx1 Lmo4 Mir17 Mir18 Mir19a Mir19b-1 Mir20a Mir92-1 Nkx2-2 Olig2 Ptch1 Shh
GO:0048646	27	20	5.63	3.55	<1.00e-04	anatomical structure formation involved in morphogenesis	Foxa1 Foxa2 Gata2 Gata3 Gata4 Gata5 Gata6 Lhx1 Lhx2 Shh Sox2 Tbx18
GO:0045165	77	59	16.82	3.51	<1.00e-04	cell fate commitment	Barhl2 Bmp2 Fgf8 Fgfr2 Gata2 Gata3 Gata4 Gata5 Gata6 Gdf7 Gfi1 Hes1 Kdm6b Neurog1 Notch1 Onecut1 Pax6 Ptf1a Shh Sox2 Wnt11 Wnt5a Wnt7a Wnt7b
GO:0071542	29	21	6.03	3.48	<1.00e-04	dopaminergic neuron differentiation	Cxcl12 Dmrta2 En1 Fgf8 Foxa2 Lmx1b Manf Nr4a2 Pax2 Phox2b Shh Vegfa Wnt5a
GO:0042733	67	42	12.09	3.47	<1.00e-04	embryonic digit morphogenesis	Alx4 Hand2 Hoxa11 Hoxd11 Hoxd12 Ihh Msx1 Mycn Osr2 Sall1 Sfrp2 Shh Tbx2 Tbx3 Wnt5a Wnt7a
GO:0035116	34	26	7.54	3.45	<1.00e-04	embryonic hindlimb morphogenesis	Alx3 Alx4 Fgf8 Gnas Mecom Msx1 Notch1 Osr2 Pitx1 Pitx2 Shh Tbx3 Wnt7a
GO:0042472	74	52	15.27	3.41	<1.00e-04	inner ear morphogenesis	Celsr1 Col2a1 Dll1 Ephb2 Fgf8 Fgf9 Fgfr2 Gata2 Gata3 Gbx2 Gfi1 Hmx2 Mafb Neurog1 Nr4a3 Otx1 Pax2 Six1 Sox2 Tbx1 Tfap2a Wnt5a
GO:0009653	66	45	13.24	3.4	<1.00e-04	anatomical structure morphogenesis	Foxa1 Foxa2 Foxb1 Foxb2 Foxc1 Foxc2 Foxd3 Foxf1 Foxf2 Foxj1 Foxl2 Foxo3 Foxo6 Gfra1 Gsc Lhx1 Onecut1 Pitx2
GO:0048701	38	27	7.97	3.39	<1.00e-04	embryonic cranial skeleton morphogenesis	Alx3 Dlx1as Dlx2 Fgfr2 Foxc2 Gnas Six1 Six2 Tbx1 Tbx15 Tfap2a
GO:0009952	113	79	23.34	3.38	<1.00e-04	anterior/posterior pattern specification	Alx4 Barx1 Cdx1 Cdx2 Celsr1 Cyp26a1 Cyp26c1 Emx2 Foxa2 Hoxa10 Hoxa11 Hoxa3 Hoxa5 Hoxa6 Hoxa7 Hoxa9 Hoxb4 Hoxb5 Hoxb6 Hoxd11 Hoxd8 Hoxd9 Lhx1 Msx1 Otx1 Pax6 Ring1 Sfrp2 Shh Tbx1 Tshz1 Wnt5a Zic3
GO:0030901	37	25	7.44	3.36	<1.00e-04	midbrain development	En1 Fgfr2 Foxb1 Gdf7 Hes1 Lmx1b Msx1 Otx1 Shh Wnt5a
GO:0007417	81	53	15.82	3.35	<1.00e-04	central nervous system development	Bcan Celsr1 Col2a1 Cyp26a1 Cyp26c1 Dab1 Fgfr2 Ngfr Pax2 Runx1 Shh Tlx3 Tpp1 Vax1 Zic2
GO:0003151	54	36	10.83	3.32	<1.00e-04	outflow tract morphogenesis	Fgf8 Gata4 Hes1 Jun Sfrp2 Six1 Tbx1 Tbx2 Tbx20 Tbx3 Tfap2a Vegfa Wnt11 Zfpm1
GO:0050767	32	21	6.39	3.28	<1.00e-04	regulation of neurogenesis	Ascl2 Dll1 Fezf1 Fezf2 Hes1 Hes5 Jade2 Notch1 Pax6 Sox2
GO:0060021	72	47	14.44	3.26	<1.00e-04	roof of mouth development	Alx4 Bcor Col2a1 Ephb2 Ephb3 Foxf2 Hand2 Men1 Msx1 Osr2 Prdm16 Satb2 Shh Ski Tbx2 Tbx3 Tfap2a Vax1 Wnt11
GO:0002053	36	26	8.05	3.23	<1.00e-04	positive regulation of mesenchymal cell proliferation	Fgf9 Fgfr2 Foxf1 Ihh Irs2 Myc Mycn Pdgfa Shh Tbx1 Tbx18 Vegfa Wnt5a
GO:0001657	46	32	9.92	3.23	<1.00e-04	ureteric bud development	Crlf1 Fgfr2 Foxc1 Foxc2 Gdnf Lhx1 Pax2 Sall1 Sim1 Six1 Smad6 Smad7 Spry1 Tshz3 Wt1
GO:0045597	50	32	9.97	3.21	<1.00e-04	positive regulation of cell differentiation	Bmp2 Cdx2 Dlx1 Dlx2 Fgfr3 Gata3 Gdnf Insm1 Jun Men1 Nkx2-2 Shh Sox2 Srf
GO:0001658	47	31	9.64	3.21	<1.00e-04	branching involved in ureteric bud morphogenesis	Bmp2 Fat4 Fgf8 Gdnf Hoxa11 Hoxd11 Lhx1 Myc Pax2 Pgf Ptch1 Sall1 Shh Six1 Wt1
GO:0060349	36	24	7.5	3.2	<1.00e-04	bone morphogenesis	Cdx1 Cyp26b1 Fgfr2 Fgfr3 Ifitm5 Msx1 Osr2 Pax1 Sfrp2 Ski Tfap2a
GO:0060070	94	59	18.53	3.18	<1.00e-04	canonical Wnt signaling pathway	Ccnd1 Dvl1 Fgf8 Fzd4 Fzd5 Fzd8 Gata4 Lef1 Myc Sfrp2 Shh Wnt11 Wnt5a Wnt7a Wnt7b
GO:0001709	18	12	3.77	3.18	<1.00e-04	cell fate determination	Barhl2 Cyp26b1 Ebf2 Gata2 Gata3 Hand1 Jag2 Pax2 Pax6 Ptch1
GO:0001501	107	67	21.49	3.12	<1.00e-04	skeletal system development	Bcan Bmi1 Cdkn1c Col1a1 Col2a1 Fgfrl1 Foxc1 Foxc2 Gnas Hdac4 Hoxa10 Hoxa11 Hoxa5 Hoxd11 Hoxd12 Ihh Jag2 Pax1 Pitx1 Rai1 Runx1 Tbx3
GO:0035019	45	29	9.34	3.11	<1.00e-04	somatic stem cell population maintenance	Ascl2 Cdx2 Fgfr3 Gata2 Hes1 Klf10 Prdm16 Ski Sox2 Tfap2c Wnt7a
GO:0007389	58	37	12.18	3.04	<1.00e-04	pattern specification process	Alx3 Alx4 Cdx1 Cdx2 Foxa2 Hes1 Hoxa5 Hoxd11 Hoxd12 Ihh Lhx1 Pax1 Ptch1 Shh Six1 Tbx1 Uncx Zic3
GO:0001569	40	24	7.94	3.02	<1.00e-04	branching involved in blood vessel morphogenesis	Col4a1 Cxcl12 Fgf8 Foxc2 Gbx2 Gna13 Ihh Lef1 Pitx2 Rbm15 Sfrp2 Shh Srf Tbx1 Tbx20 Vegfa
GO:0021549	38	24	7.96	3.01	<1.00e-04	cerebellum development	Cdk5 Cdk5r1 En1 Foxc1 Gbx2 Igf1r Lhx1 Lhx5 Ptf1a Ptprs Sema4c
GO:0030900	77	50	16.76	2.98	<1.00e-04	forebrain development	Arx Cdk5 Emx2 Fezf1 Fezf2 Fgfr3 Gsc Htra2 Mecom Msx1 Nfib Notch1 Otx1 Pax6 Shh Sox1 Sox3 Srf
GO:0030182	127	78	26.53	2.94	<1.00e-04	neuron differentiation	Barhl2 Bhlhe22 Brsk2 Cdk5 Cdk5r1 Chat Emx2 En1 Gata2 Gata3 Gdnf Gfra1 Lhx2 Lmx1b Mnx1 Neurog1 Notch1 Nr4a2 Olig2 Phox2b Prrxl1 Runx1 Tlx3 Wnt11 Wnt5a Wnt7a Wnt7b
GO:0009953	48	30	10.21	2.94	<1.00e-04	dorsal/ventral pattern formation	Dusp6 En1 Foxa2 Hoxa11 Hoxd11 Lhx1 Lhx2 Lhx3 Lmx1b Pax6 Ptch1 Shh Tbx20 Tgif1 Wnt7a
GO:0009887	113	67	22.81	2.94	<1.00e-04	animal organ morphogenesis	Bmp2 Cdx1 Cdx2 Dll1 Efnb2 Ephb2 Fgfr2 Foxf1 Gata2 Gata3 Gata4 Gata5 Gata6 Hoxa3 Igf1r Igf2 Jag1 Pax1 Pax7 Pax9 Pdgfa Pitx2 Ptch1 Sox3 Tbx3 Wnt11 Wnt5a Wnt7a
GO:0001843	99	62	21.07	2.94	<1.00e-04	neural tube closure	Celsr1 Lhx2 Lmo4 Pax2 Pax3 Plxnb2 Prickle1 Ptch1 Sall1 Scrib Sema4c Sfrp2 Ski Tfap2a Tgif1 Wnt5a Zic2
GO:0009888	27	15	5.2	2.88	<1.00e-04	tissue development	Barhl2 Barx1 Barx2 Gata2 Gata3 Gata4 Gata5 Gata6 Nr5a1 Ptf1a Wt1
GO:0030514	51	30	10.49	2.86	<1.00e-04	negative regulation of BMP signaling pathway	Dlx1 Mir675 Notch1 Sfrp2 Ski Skor1 Skor2 Smad6 Smad7 Wnt5a
GO:0048705	54	32	11.21	2.85	<1.00e-04	skeletal system morphogenesis	Alx4 Col1a1 Col2a1 Hoxb4 Hoxd8 Idua Myc Pdgfrb Six1 Tfap2a Wnt7a
GO:0007411	136	82	28.84	2.84	<1.00e-04	axon guidance	Arx B3gnt2 Cdk5r1 Crmp1 Cxcl12 Dvl1 Efna3 Efna5 Efnb1 Efnb2 Ephb2 Ephb3 Fezf1 Fezf2 Flrt2 Gata3 Gbx2 Gdf7 Lamb2 Lhx2 Nectin1 Ngfr Nr4a3 Pax6 Prrxl1 Shh Unc5a Unc5b Vax1 Wnt5a
GO:0045599	51	30	10.62	2.83	<1.00e-04	negative regulation of fat cell differentiation	Ddit3 Dlk1 Gata2 Gata3 Jag1 Trio Vegfa Wnt5a Zadh2 Zfpm1
GO:0042475	56	32	11.49	2.79	<1.00e-04	odontogenesis of dentin-containing tooth	Bcl2l11 Bmp2 Dll1 Dlx1 Dlx2 Foxc1 Hand1 Hand2 Jag2 Lef1 Msx1 Nkx2-3 Shh Tbx1 Wnt7b
GO:0022008	61	34	12.22	2.78	<1.00e-04	neurogenesis	Bhlhe22 Fat4 Lhx2 Neurog1 Nkx6-1 Prdm12 Prdm16 Prdm6 Six1 Wnt5a
GO:0050679	75	43	15.6	2.76	<1.00e-04	positive regulation of epithelial cell proliferation	Ccnd2 Esrp2 Fgf9 Fgfr2 Hras Ihh Myc Notch1 Nr4a3 Osr2 Pax2 Tbx1 Tbx18 Vegfa Wnt5a
GO:0048565	35	19	6.91	2.75	<1.00e-04	digestive tract development	Alx4 Fat4 Fgfr2 Foxf1 Gata2 Gata3 Gata4 Gata5 Gata6 Nkx2-2 Nkx2-3 Pdgfa
GO:0003007	64	36	13.16	2.73	<1.00e-04	heart morphogenesis	Arid2 Col2a1 Fat4 Fgf8 Flrt2 Foxc1 Foxc2 Gata4 Hand1 Hand2 Msx1 Ptch1 Tbx1 Tbx2 Tbx3 Vegfa Zmiz1
GO:0030324	111	63	23.33	2.7	<1.00e-04	lung development	Adamts2 Fgf8 Fgf9 Fgfr2 Foxa1 Foxa2 Foxf1 Hes1 Hoxa5 Mir17 Mir18 Mir19a Mir19b-1 Mir20a Mir92-1 Mycn Nfib Notch1 Pitx2 Shh Tshz3 Vegfa Wnt5a Wnt7b Zic3
GO:0021766	51	28	10.42	2.69	<1.00e-04	hippocampus development	Bcan Cdk5 Cdk5r1 Dlx1 Dlx2 Kcna1 Kdm6b Lef1 Lhx5 Mdk Nr4a3 Ptprs Srf
GO:0051216	74	41	15.33	2.67	<1.00e-04	cartilage development	Bmp2 Col2a1 Dlx2 Fgfr3 Gnas Hes5 Hoxa3 Ihh Msx1 Pax7 Pitx1 Satb2 Scx Sfrp2 Wnt5a Wnt7a Zbtb7a
GO:0045665	78	43	16.1	2.67	<1.00e-04	negative regulation of neuron differentiation	Dll1 Fezf2 Foxa2 Foxo3 Hes1 Hes5 Isl2 Jag1 Lbx1 Meis1 Nkx2-2 Notch1 Olig2 Pax6 Phox2b Rap1gap Sox2 Sox21 Tlx3
GO:0043010	76	42	15.89	2.64	<1.00e-04	camera-type eye development	Cacna1c Cdkn1c Foxc1 Foxc2 Hes5 Ihh Jag1 Lmx1b Mab21l1 Pax2 Pax6 Pitx2 Shh Ski Vax1 Wt1
GO:0045666	108	58	22.25	2.61	<1.00e-04	positive regulation of neuron differentiation	Adra2c Bmp2 Cxcl12 Dab1 Fezf1 Fezf2 Foxa1 Foxa2 Gata2 Gdf6 Gdf7 Neurog1 Ngfr Nkx2-2 Nkx6-1 Phox2b Sall1 Shh Sox2 Tgif1
GO:0090263	91	48	18.43	2.6	<1.00e-04	positive regulation of canonical Wnt signaling pathway	Col1a1 Dvl1 Fgf9 Fgfr2 Fgfr3 Rnf220 Sfrp2 Tmem198 Wnt5a Wnt7a
GO:0007420	157	84	32.27	2.6	<1.00e-04	brain development	Amigo2 Amigo3 B4galt2 Bmi1 Cdk5r1 Cic Col4a1 Cxcl12 Efna5 Emx2 Foxc1 Foxj1 Hes5 Hmx2 Igf1r Irs2 Kcna1 Lhx2 Pax6 Plxnb2 Ptch1 Sphk2 Vax1
GO:0001756	56	29	11.16	2.6	<1.00e-04	somitogenesis	Axin2 Dll1 Foxb1 Foxc1 Foxc2 Foxf1 Lef1 Pax1 Pcdh8 Sfrp2 Tbx18 Wnt5a
GO:0001649	65	34	13.15	2.59	<1.00e-04	osteoblast differentiation	Akt1 Bmp2 Col1a1 Dlk1 Fgf9 Igf2 Igfbp3 Ihh Lef1 Sox2 Wnt11
GO:0001947	57	29	11.32	2.56	<1.00e-04	heart looping	Dll1 Fgf8 Gata4 Hand1 Hand2 Ihh Lbx1 Notch1 Shh Srf Tbx20 Tbx3 Wnt5a Zic3
GO:0045596	49	26	10.2	2.55	<1.00e-04	negative regulation of cell differentiation	Dll1 Hes1 Ihh Jag1 Notch1 Shh Six2 Ski Skor1 Skor2 Sox2 Tbx1
GO:0035914	54	26	10.2	2.55	<1.00e-04	skeletal muscle cell differentiation	Atf3 Dmrta2 Egr2 Gata4 Myc Notch1 Pax3 Phox2b Scx Vax1
GO:0048538	54	28	11.08	2.53	<1.00e-04	thymus development	Bcl2l11 Ephb3 Gata3 Hand2 Hes1 Hoxa3 Lmo4 Mafb Pax1 Ripk3 Shh Six1 Srf Tbx1
GO:0048511	127	67	26.62	2.52	<1.00e-04	rhythmic process	Adcy1 Bhlhe40 Bhlhe41 Cdk5 Cdk5r1 Dbp Enox1 Klf10 Nfil3 Nfkb2 Ngfr Nr1d1 Nrip1 Per1 Rai1 Sin3a
GO:0043433	71	36	14.37	2.51	<1.00e-04	negative regulation of DNA binding transcription factor activity	Bhlhe40 Ddit3 Foxa2 Hand1 Hand2 Hdac4 Hr Igf1r Men1 Phb2 Ptch1 Smad7 Trib1
GO:0030509	93	46	18.47	2.49	<1.00e-04	BMP signaling pathway	Bmp2 Fgf8 Gata4 Gdf1 Gdf6 Gdf7 Lef1 Msx1 Scx Smad6
GO:0090090	108	57	23.07	2.47	<1.00e-04	negative regulation of canonical Wnt signaling pathway	Axin2 Ddit3 Foxo3 Jade1 Lef1 Notch1 Prickle1 Sfrp2 Shh Sox2 Wnt11 Wnt5a
GO:0016055	216	106	43.7	2.43	<1.00e-04	Wnt signaling pathway	Axin2 Ccnd1 Celsr2 Ddit3 Dvl1 Fzd4 Fzd5 Fzd8 Hic1 Kremen2 Lef1 Mir182 Mir195a Mir20a Myc Pitx2 Sfrp2 Tle1 Tle3 Tmem198 Wnt11 Wnt5a Wnt7a Wnt7b
GO:0001764	128	65	26.87	2.42	<1.00e-04	neuron migration	Arx Barhl2 Cdk5 Cdk5r1 Celsr1 Celsr2 Celsr3 Cxcl12 Dab1 Fezf1 Gata2 Gata3 Lmx1b Mnx1 Nkx6-1 Nr4a2 Pax6 Phox2b Pitx2 Prrxl1 Satb2 Sox1 Srf Tbx20 Tlx3 Vax1
GO:0043588	55	26	10.77	2.41	<1.00e-04	skin development	Adamts2 Col1a1 Dact2 Gnas Nespas Ngfr Pdgfa Shh Sox21 Tfap2a Tfap2c
GO:0030097	82	40	16.63	2.41	<1.00e-04	hemopoiesis	Crip2 Gata2 Gfi1 Hoxb4 Meis1 Men1 Mknk2 Pdgfrb Runx1 Zbtb32
GO:0045893	606	307	127.92	2.4	<1.00e-04	positive regulation of transcription, DNA-templated	Aatf Akt1 Bmp2 Cdx2 Col1a1 Creb3 Ddit3 Dvl1 E2f3 Ebf2 Ebf3 Egr2 Esrrg Fezf1 Fezf2 Fgf9 Fosl2 Foxa2 Foxc1 Foxc2 Foxf1 Foxf2 Foxo3 Fzd4 Gata3 Gata4 Gata5 Gata6 Gdf6 Gdf7 Glis1 Hand1 Hand2 Hdac4 Hes1 Hes5 Hoxa11 Igf1r Ing1 Irf7 Jun Klf15 Lef1 Lhx1 Lhx2 Lhx3 Lhx5 Mdk Mecom Men1 Myc Mycn Nfatc1 Nfib Notch1 Nr1d1 Nr4a2 Nr4a3 Nr5a1 Osr2 Pax2 Pax3 Pax6 Pitx2 Prdm16 Ptch1 Ptf1a Rai1 Runx1 Sall1 Scx Shh Si…
GO:0048666	65	33	13.83	2.39	<1.00e-04	neuron development	En1 Htra2 Ihh Mturn Nr2f6 Runx1 Ski Skor1 Skor2 Vegfa
GO:0051781	45	21	8.88	2.37	<1.00e-04	positive regulation of cell division	Fgf8 Fgf9 Fgfr2 Igf2 Mdk Men1 Pdgfa Pgf Shh Vegfa
GO:0048839	61	30	12.63	2.37	<1.00e-04	inner ear development	Bmp2 Col2a1 Dll1 Fgfr3 H2-DMa Jag1 Neurog1 Phox2b Shh Six1
GO:0060041	72	37	15.74	2.35	<1.00e-04	retina development in camera-type eye	Ache Clcn2 Dll1 Lamb2 Lhx1 Lhx2 Mir182 Mir183 Mir96 Nectin1 Pax6 Ski Tgif1 Zfp513
GO:0043525	73	35	14.91	2.35	<1.00e-04	positive regulation of neuron apoptotic process	Ager Bcl2l11 Cdk5 Cdk5r1 Ddit3 Fgfr3 Foxo3 Hdac4 Jun Map3k11 Tfap2a
GO:0007399	384	190	81.25	2.34	<1.00e-04	nervous system development	Adgrb1 Akt1 Amigo3 Anapc2 Arx Ascl2 Barhl2 Barx1 Barx2 Bhlhe22 Brsk2 Cdk5 Crmp1 Dab1 Dll1 Efna5 Efnb1 Efnb2 Enc1 Ephb2 Ephb3 Fezf1 Fezf2 Gata3 Gdnf Gfra1 Hes5 Hmx2 Igsf9 Insm1 Islr2 Lbx1 Lhx1 Lhx2 Nav2 Neurog1 Ngfr Nkx2-2 Nr4a2 Ntng2 Olig2 Otp Pax3 Ppp1r9b Prrxl1 Ptf1a Sema3b Sema4c Sema6b Sox1 Tfap2a Tpp1 Uncx Vax1 Vegfa Zfp423 Zic2 Zic3
GO:0006357	501	243	104	2.34	<1.00e-04	regulation of transcription by RNA polymerase II	Aatf Abca2 Alx4 Ascl2 Atf3 Barhl2 Barx1 Barx2 Brd2 Cdx1 Cdx2 Dbp Ddit3 Dgkq Dlx1 Dlx2 Erf Fosb Fosl2 Foxa1 Foxa2 Foxb1 Foxb2 Foxc1 Foxc2 Foxd3 Foxf1 Foxf2 Foxj1 Foxl2 Foxo3 Foxo6 Gata3 Gata4 Glis1 Gnas Hes1 Hoxa11os Irx4 Lef1 Lmx1b Mafb Med12l Meis1 Men1 Mlx Nfatc1 Nfkbiz Nkx6-1 Notch1 Nr5a1 Nrip1 Onecut1 Otx1 Pax6 Pitx2 Rai1 Runx1 Satb2 Sim1 Sox2 Sp9 Spib Tada2b Tbx1 Tfap2a Tfap2c Tle1 Tshz1 Tsh…
GO:0007050	81	38	16.35	2.32	<1.00e-04	cell cycle arrest	Cdkn1c Ddit3 Gas2l1 Hras Men1 Myc Notch1 Pmp22 Rassf1 Sox2 Wdr6
GO:0048468	64	29	12.55	2.31	<1.00e-04	cell development	Bmp2 Foxa2 Gata2 Gata3 Gata4 Gata5 Gata6 Gdf1 Gdf6 Gdf7 Inhbb Irx5 Lef1 Nkx2-2 Phox2b Shh Skor2
GO:0000122	789	374	163.57	2.29	<1.00e-04	negative regulation of transcription by RNA polymerase II	Arx Ascl2 Atf3 Barx2 Bcl11a Bcl6b Bcor Bhlhe40 Bhlhe41 Bmi1 Bmp2 Cbfa2t3 Cbx4 Cbx8 Ccnd1 Cdkn1c Cdx2 Cic Ctbp1 Ddit3 Dlx1 Dlx2 En1 Erf Fezf1 Fezf2 Fgf9 Fgfr2 Fgfr3 Foxa1 Foxc1 Foxc2 Foxd3 Foxf1 Foxj1 Foxl2 Foxo3 Fzd8 Gata2 Gata3 Gata6 Gfi1 Glis1 Gsc Hand1 Hdac4 Hes1 Hes5 Hic1 Hmx1 Hoxa7 Hoxb4 Hoxd8 Hoxd9 Igf2 Insm1 Irx1 Jun Klf3 Lef1 Mapk15 Men1 Mlx Mnt Msx1 Myc Nfatc1 Nfib Nfil3 Nkx6-1 Nkx6-2 No…
GO:0001822	112	52	22.82	2.28	<1.00e-04	kidney development	Adamts1 Bcl2l11 Cdkn1c Fat4 Fgf8 Foxc1 Foxc2 Gata3 Lhx1 Pax2 Pdgfrb Sall1 Shh Six1 Six2 Tfap2a Vegfa Wnt11 Wt1
GO:0007275	1137	523	230.1	2.27	<1.00e-04	multicellular organism development	Akt1 Alx3 Alx4 Amn Arx Ascl2 Barhl2 Bcl11a Bmp2 Cactin Cadm1 Cdx1 Cdx2 Celsr1 Celsr2 Celsr3 Dab1 Dact2 Ddx25 Dll1 Dlx1 Dlx2 Dmrt3 Dvl1 Ebf2 Ebf3 Ebf4 Efna5 Efnb1 Efnb2 Emx2 En1 Enc1 Ephb2 Ephb3 Esrrg Evx1 Evx2 Fezf1 Fezf2 Fgf8 Fgf9 Fgfr2 Fgfr3 Flrt2 Foxa1 Foxa2 Foxc1 Foxc2 Foxd3 Fzd4 Fzd5 Fzd8 Gadd45b Gdf6 Ggn Gsc Hand1 Hand2 Hes5 Hic1 Hmx1 Hmx2 Hoxa10 Hoxa11 Hoxa3 Hoxa5 Hoxa6 Hoxa7 Hoxa9 Hoxb4 H…
GO:0008285	379	177	78.25	2.26	<1.00e-04	negative regulation of cell proliferation	Adora2a Arid2 Axin2 Bmp2 Cbfa2t3 Dll1 Fezf1 Fezf2 Fgfr2 Fgfr3 Fgfrl1 Fzd5 Gata3 H19 Hdac4 Hras Igfbp3 Ing1 Insl3 Insm1 Jun Lbx1 Men1 Mir219a-1 Msx1 Nfib Notch1 Pax6 Phox2b Pmp22 Ptch1 Rbm38 Runx1 Sfrp2 Six5 Ski Slurp1 Smad6 Spry1 Srf Tfap2a Tgif1 Wdr6 Wt1 Zfp503
GO:0008584	80	36	16.01	2.25	<1.00e-04	male gonad development	Bcl2l11 Fgf9 Gata3 Gata4 Hoxa10 Hoxa11 Hoxa9 Insl3 Nr5a1 Sfrp2 Wnt5a Wt1
GO:0045892	511	241	107.39	2.24	<1.00e-04	negative regulation of transcription, DNA-templated	Atf3 Bahd1 Bcor Bhlhe22 Bhlhe40 Bhlhe41 Bmp2 Cbfa2t3 Cbx4 Cdk5 Cdk5r1 Cic Ctbp1 Ddit3 Foxf2 Foxl2 Gata3 Gata6 Gfi1 Hand1 Hdac4 Hes1 Hes5 Hmx1 Hoxa7 Hr Insm2 Jun Klf10 Lef1 Lhx1 Mecom Men1 Mlx Msx1 Nkx6-2 Notch1 Nr1d1 Pax2 Pax9 Per1 Phb2 Pitx1 Prdm16 Prdm6 Prickle1 Ptch1 Ring1 Rreb1 Runx1 Sall1 Scx Sfrp2 Sin3a Six5 Skor1 Sox18 Tbx2 Tbx20 Tbx3 Tfap2a Tle1 Tshz3 Wnt11 Wnt5a Wt1 Zbtb7a Zfp423 Zfp703 …
GO:0030512	57	25	11.14	2.24	<1.00e-04	negative regulation of transforming growth factor beta receptor signaling pathway	Onecut1 Pmepa1 Prdm16 Rasl11b Ski Skor1 Skor2 Smad6 Smad7 Stub1
GO:0045944	1102	511	229.27	2.23	<1.00e-04	positive regulation of transcription by RNA polymerase II	Aatf Akt1 Alx4 Arid2 Arid3c Atf3 Barhl2 Barx2 Bmp2 Cdx1 Creb3 Dbp Ddit3 Dll1 Dlx1 Dlx2 E2f3 Ebf2 Ebf3 Ebf4 Egr2 Egr3 En1 Esrrg Evx1 Fgfr2 Fosb Fosl2 Foxa1 Foxa2 Foxc1 Foxc2 Foxd3 Foxf1 Foxf2 Foxj1 Foxl2 Foxo3 Fzd5 Fzd8 Gata2 Gata3 Gata4 Gata5 Gata6 Gbx2 Gdnf Glis1 Hand1 Hand2 Hdac4 Helz2 Hes1 Hes5 Hoxa10 Hoxa5 Hoxa7 Hoxa9 Hoxb4 Hoxb5 Hoxd8 Hoxd9 Hras Igf2 Ihh Irf7 Jag1 Jun Kdm6b Klf10 Klf15 Lef1 …
GO:0007409	124	58	26.06	2.23	<1.00e-04	axonogenesis	Adcy1 Brsk2 Cdk5 Dvl1 Fgfr2 Igf1r Lrfn4 Notch1 Ntn3 Ntng2 Pax6 Prrxl1 Stxbp5 Wnt5a
GO:0001568	74	33	14.92	2.21	<1.00e-04	blood vessel development	Cdx2 Col1a1 Foxc1 Foxc2 Foxf1 Fzd4 Pax6 Pdgfrb Sox18 Sphk2 Tbx1 Tbx3 Vegfa
GO:0009791	114	53	24.33	2.18	<1.00e-04	post-embryonic development	Alx4 Bcl2l11 Dlk1 Fendrr Fgfr2 Gata3 Gnas Lhx1 Mecom Mnx1 Nespas Nkx2-3 Nr4a2
GO:0051965	73	33	15.35	2.15	<1.00e-04	positive regulation of synapse assembly	Adgrb1 Adgrb2 Amigo2 Amigo3 Cbln1 Efna5 Ephb2 Ephb3 Flrt2 Lrrc24 Tpbg Wnt7a
GO:0001938	67	28	13.19	2.12	<1.00e-04	positive regulation of endothelial cell proliferation	Akt1 Bmp2 Cxcl12 Egr3 Fgfr3 Jun Pgf Rictor Vegfa Wnt5a Zfp580
GO:0035264	122	51	24.15	2.11	<1.00e-04	multicellular organism growth	Cdkn1c Dlk1 En1 Fendrr Fgfr2 Gnas Hoxa5 Icmt Ihh Nespas
GO:0001701	289	124	58.91	2.1	<1.00e-04	in utero embryonic development	Ascl2 Bcl2l11 Bmi1 Bmp2 Dll1 Erf Fgfr2 Foxa2 Foxc1 Foxd3 Foxf1 Gata3 Gata4 Gata6 Gdf1 Gna13 Hand1 Hand2 Hes1 Icmt Ifitm5 Igf2 Ihh Insl3 Jag2 Mafg Mecom Mir17 Mir18 Mir19a Mir19b-1 Mir20a Mir92-1 Msx1 Notch1 Pdgfrb Pitx2 Plcg1 Ptch1 Ric8a Runx1 Rxrb Sin3a Sox18 Speg Srf Tbx3 Tshz3 Vegfa Wnt7b Zmiz1
GO:0007507	248	106	50.67	2.09	<1.00e-04	heart development	Bcor Bmp2 Cacna1c Fgf8 Foxc1 Foxc2 Foxf1 Foxj1 Gata2 Gata3 Gata4 Gata5 Gata6 Hand1 Hand2 Irx4 Msx1 Nfatc1 Notch1 Pax3 Pitx2 Sall1 Shh Sox18 Srf Tbx1 Wt1 Zfpm1
GO:0006366	128	53	25.74	2.06	<1.00e-04	transcription by RNA polymerase II	Dvl1 Egr2 Fosb Fosl2 Gata4 Gata6 Hand1 Jun Lef1 Lhx1 Lmo4 Myc Nfatc1 Nfil3 Nkx6-1 Nr5a1 Pax6 Polr2h Scaf1 Srf Usf2
GO:0010468	351	146	71.19	2.05	<1.00e-04	regulation of gene expression	Col2a1 Dlk1 Emx2 En1 Foxa1 Foxa2 Gata4 Gata6 Gdnf H19 Hoxa10 Hoxa11 Hoxa9 Hoxd11 Hoxd9 Igf2 Insm1 Irx5 Kdm6b Klf15 Lhx1 Lmx1b Mapk11 Mapk12 Mapk15 Men1 Mir182 Mir183 Mir20a Mir9-3 Mir92-1 Mir96 Myc Ngfr Notch1 Nr4a2 Pax6 Pax7 Phox2b Pofut2 Rictor Satb2 Shh Six1 Sox2 Tshz1 Tshz3 Uncx Wt1 Zbtb7b
GO:0007156	102	40	19.53	2.05	<1.00e-04	homophilic cell adhesion via plasma membrane adhesion molecules	Amigo2 Cadm1 Celsr1 Celsr2 Celsr3 Fat4 Igsf9 Nectin1 Pcdh10 Pcdh8 Plxnb2 Ptprt Sdk2
GO:0001934	198	82	39.91	2.05	<1.00e-04	positive regulation of protein phosphorylation	Ager Akt1 Axin2 Bmp2 Ccnd1 Ccnd2 Cdk5 Dvl1 Fzd8 Gata4 Gnas Hras Igf2 Mapk15 Ptger4 Tbx1 Vegfa Wnt5a
GO:0006351	1865	763	376.95	2.02	<1.00e-04	transcription, DNA-templated	Alx3 Alx4 Anp32a Arid2 Arid3c Arx Ascl2 Atf3 Bahd1 Barhl2 Barx1 Barx2 Bcl11a Bcor Bcorl1 Bhlhe22 Bhlhe40 Bhlhe41 Bmi1 Brd2 Cbfa2t3 Cbx4 Cbx8 Ccnd1 Cdx1 Cdx2 Cic Col4a2 Commd3 Creb3 Ctbp1 Dbp Ddit3 Dedd2 Dlx1 Dlx2 Dmrt3 E2f3 Ebf2 Ebf3 Ebf4 Eef1d Egr2 Egr3 Erf Esrrg Fezf1 Fezf2 Fosl2 Foxa1 Foxa2 Foxb1 Foxb2 Foxc1 Foxc2 Foxd3 Foxf1 Foxf2 Foxj1 Foxl2 Foxo3 Foxo6 Gata2 Gata3 Gata4 Gata5 Gata6 Gbx2 Gfi…
GO:0048146	67	27	13.45	2.01	<1.00e-04	positive regulation of fibroblast proliferation	Ager Fosl2 Jun Myc Ngfr Pdgfa Pdgfrb Tgif1 Wnt5a Zmiz1
GO:0009968	108	42	21.09	1.99	<1.00e-04	negative regulation of signal transduction	Ephb2 Ephb3 Fgfr2 Fgfr3 Igf1r Kif26a Pdgfrb Pmepa1 Rgs11 Rgs19
GO:0010629	306	119	60.12	1.98	<1.00e-04	negative regulation of gene expression	Akt1 Bcl11a Bmp2 Dgkq Fgfr3 Gas2l1 Gata2 Gata3 Gata4 H19 Hand2 Hes1 Hras Mir134 Mir18 Mir196b Mir219a-1 Mir539 Mir675 Msx1os Myc Mycn Notch1 Sfrp2 Shh Tgif1 Vegfa Zbtb7b Zfp503
GO:0007189	71	29	14.65	1.98	<1.00e-04	adenylate cyclase-activating G-protein coupled receptor signaling pathway	Adcy1 Adcy5 Adcy9 Adora2a Adrb1 Gna13 Gnas Ptger1 Ptger4 S1pr4
GO:0060395	75	30	15.22	1.97	<1.00e-04	SMAD protein signal transduction	Bmp2 Gata4 Gdf1 Gdf6 Gdf7 Inhbb Jade2 Jun Mir382 Ski
GO:0030335	207	86	43.62	1.97	<1.00e-04	positive regulation of cell migration	Adra2a Ager Bmp2 Col1a1 Creb3 Cxcl12 Fam83h Foxf1 Hras Igf1r Insm1 Irs2 Lef1 Notch1 Onecut1 Pdgfa Pdgfrb Sema3b Sema4c Tfap2a Vegfa Wnt11 Zfp703
GO:0016477	230	97	49.31	1.97	<1.00e-04	cell migration	Cdk5 Efnb2 Elmo2 Ephb3 Foxc1 Gfra1 Hes1 Hoxa5 Mdk Pax3 Pdgfrb Plcg1 Ppp1r9b Rac3 Rhbdf1 Rhoc Rhof Scrib Six2 Vegfa Wnt5a
GO:0006355	2070	823	416.89	1.97	<1.00e-04	regulation of transcription, DNA-templated	Adora2a Alx3 Alx4 Anp32a Arid2 Arid3c Arx Atf3 Bahd1 Barhl2 Barx1 Barx2 Bcl11a Bcor Bcorl1 Bhlhe22 Bhlhe40 Bhlhe41 Bmi1 Bmp2 Brd2 Cbfa2t3 Cbx4 Cbx8 Ccnd1 Cdx1 Cdx2 Celsr2 Cic Commd3 Creb3 Ctbp1 Dbp Ddit3 Dedd2 Dlx1 Dlx2 Dmrt3 Dmrta2 E2f3 Ebf2 Ebf3 Ebf4 Eef1d Egr2 Egr3 Emx2 En1 Erf Esrrg Evx1 Evx2 Fezf1 Fezf2 Fosb Fosl2 Foxa1 Foxa2 Foxb1 Foxb2 Foxc1 Foxc2 Foxd3 Foxf1 Foxf2 Foxj1 Foxl2 Foxo3 Foxo6 …
GO:0010628	447	184	93.77	1.96	<1.00e-04	positive regulation of gene expression	Ager Akt1 Arx Atf3 Bcl11a Bmp2 Crnde Cyp26b1 Dgkq Dll1 Ephb2 Fgf8 Fgf9 Fgfr2 Foxc1 Gata2 Gata3 Gata4 Gdf7 Gjc2 Hand2 Hes1 Hras Lef1 Mafg Mapk11 Men1 Mir18 Mst1 Myc Mycn Nfatc1 Nfil3 Nkx2-2 Nr5a1 Osr2 Pax6 Ptger4 Scx Shh Tfap2a Tle1 Vegfa Wnt11 Wnt5a Wnt7a Wnt7b Zbtb7b Zfp580
GO:0007219	112	46	23.64	1.95	<1.00e-04	Notch signaling pathway	Akt1s1 Bmp2 Dll1 Fat4 Foxa1 Foxa2 Foxc1 Foxc2 Hes1 Hes5 Jag1 Jag2 Notch1 Onecut1 Tbx2 Zfp423
GO:0009611	81	30	15.44	1.94	<1.00e-04	response to wounding	Cdk5 Gdnf Gm10791 Grin2c Mdk Mir17 Mir17hg Mir20a Ngfr Pdgfa
GO:0030334	96	38	20.24	1.88	<1.00e-04	regulation of cell migration	Akt1 Cdk5 Cxcl12 Gna13 Lmo4 Notch1 Pax6 Pitx2 Plxna1 Plxnb2 Rcc2 Rhoc Rhof
GO:0030154	971	376	200.43	1.88	<1.00e-04	cell differentiation	Anapc2 Arx Ascl2 Bmp2 C77080 Cadm1 Cbfa2t3 Cdx1 Cdx2 Ctbp1 Dab1 Ddx25 Dlk1 Dll1 Dlx1 Dlx2 Dmrt3 Efna5 Efnb1 Efnb2 Ephb2 Ephb3 Erf Fezf1 Fezf2 Fgf8 Fgf9 Fgfr2 Fgfr3 Foxa1 Foxa2 Foxb1 Foxb2 Foxc1 Foxc2 Foxd3 Foxf1 Foxf2 Foxj1 Foxl2 Foxo3 Foxo6 Fzd5 Gadd45b Gata2 Ggn Gna13 Hand1 Hand2 Hes5 Hmx2 Igf1r Igsf9 Ihh Insm1 Irx4 Jag2 Kazald1 Lbx1 Lhx1 Lhx3 Mdk Mecom Neurog1 Ngfr Nkx2-2 Nkx6-1 Nkx6-2 Notch1 …
GO:0043065	335	128	68.84	1.86	<1.00e-04	positive regulation of apoptotic process	Adrb1 Ager Akt1 Bcl2l11 Bmp2 Ddit3 Dusp6 Foxa1 Foxl2 Foxo3 Gadd45b Gata6 Hoxa5 Htra2 Igfbp3 Jun Map3k11 Men1 Ngfr Notch1 Pdgfrb Scrib Sfrp2 Tsc22d1 Wnt11 Wt1
GO:0031175	163	62	33.68	1.84	<1.00e-04	neuron projection development	Ager Cdk5 Cdk5r1 Cntnap1 Gdnf Gfra1 Igf1r Lamb2 Manf Ppp1r9b Prdm12 Psd Rac3 Srf Tbc1d24 Unc5a Usp21 Wnt7b
GO:0007368	82	30	16.28	1.84	<1.00e-04	determination of left/right symmetry	Dll1 Fgf8 Foxf1 Foxj1 Notch1 Pitx2 Shh Tbx1 Tgif1 Wnt5a Zic3
GO:0007267	146	53	28.87	1.84	<1.00e-04	cell-cell signaling	Adra2a Adra2c Adrb1 Barx1 Celsr1 Dll1 Fgf9 Fgfr2 Fgfr3 Gata4 Gjc2 Ihh Lhx1 Lhx5 Pcdh10 Pcdh8 Pcdhgc5 Shh Wnt11 Wnt5a Wnt7a
GO:0051091	116	43	23.44	1.83	<1.00e-04	positive regulation of DNA binding transcription factor activity	Akt1 Ddit3 Foxa1 Fzd4 Hdac4 Neurog1 Nkx2-2 Phb2 Srf Zic2
GO:0001525	238	89	48.59	1.83	<1.00e-04	angiogenesis	Col4a1 Col4a2 Efnb2 Ephb2 Ephb3 Fgf9 Fgfr2 Foxc1 Fzd5 Fzd8 Gna13 Hand1 Hand2 Jun Meis1 Notch1 Pdgfa Pgf Shh Sox18 Tbx1 Unc5b Vegfa Wnt7a Wnt7b
GO:0008283	225	81	44.87	1.81	<1.00e-04	cell proliferation	Axin2 Foxc1 Foxc2 Gbx2 Gdnf Hoxb4 Hras Irs2 Lmx1b Map3k11 Myc Nkx6-1 Pax1 Pax3 Rhbdf1 Scrib Shh Six1 Six2 Sphk2 Tbx1 Tbx20 Vegfa
GO:0018105	146	55	30.51	1.8	<1.00e-04	peptidyl-serine phosphorylation	Akt1 Brsk2 Cdk5 Cdk5r1 Dgkq Mapk12 Mast4 Mknk2 Plk2 Rictor
GO:0046777	182	67	37.5	1.79	<1.00e-04	protein autophosphorylation	Cdk5 Clk3 Ephb3 Fgfr2 Fgfr3 Igf1r Map3k11 Mapk15 Mknk2 Pdgfrb Ripk3
GO:0043524	166	59	33.76	1.75	<1.00e-04	negative regulation of neuron apoptotic process	Adora2a Crlf1 Dlx1 En1 Fgf8 Foxb1 Gdnf Hras Jun Mdk Ngfr Nr4a2 Nr4a3 Six1 Tfap2a Unc5b Vegfa
GO:0043410	156	56	31.93	1.75	<1.00e-04	positive regulation of MAPK cascade	Adra2a Adra2c Bmp2 Ephb2 Ephb3 Fgf9 Fgfr2 Fgfr3 Hras Igf1r Igf2 Igfbp3 Ngfr Pdgfa Pdgfrb Sox2 Tbx1
GO:0008284	522	182	105.62	1.72	<1.00e-04	positive regulation of cell proliferation	Akt1 Atf3 Cbx8 Ccnd1 Ccnd2 Cdx2 Crip2 Crlf1 Crlf2 Cxcl12 Dll1 E2f3 Efnb2 Fgf8 Fgf9 Fgfr2 Fgfr3 Gdnf Gnas Hdac4 Hes1 Hes5 Hmx2 Hoxa3 Hras Icmt Igf1r Igf2 Ihh Insl3 Insm1 Irs2 Jun Lef1 Mab21l1 Myc Mycn Mzb1 Notch1 Osr2 Pax2 Pax3 Pdgfa Pdgfrb Pgf Ptger4 Scx Sfrp2 Shh Sphk2 Ssbp3 Tbx1 Tbx2 Tbx3 Tsc22d1 Vegfa Wnt5a Wnt7a Wnt7b Zfp703
GO:0006468	580	203	118	1.72	<1.00e-04	protein phosphorylation	Akt1 Bmp2 Brsk2 Ccnd1 Cdk5 Clk3 Dyrk2 Ephb2 Ephb3 Fgfr2 Fgfr3 Igf1r Igfbp3 Map3k11 Map4k2 Mapk11 Mapk12 Mapk15 Mast4 Mknk2 Pdgfrb Plk2 Ripk3 Speg Trib1 Trio Wnt11 Wnt5a
GO:0006325	322	110	63.82	1.72	<1.00e-04	chromatin organization	0610010K14Rik Arid2 Bahd1 Bcor Bcorl1 Bmi1 Brd2 Cbx4 Cbx8 Foxa1 Foxa2 Hdac4 Kdm6b Kmt2b Men1 Phf13 Prdm6 Ring1 Satb2 Setd1b Sirt7 Usp21
GO:0042127	243	85	50.42	1.69	<1.00e-04	regulation of cell proliferation	Arx Bricd5 Creb3 Fgfr2 Jag1 Jag2 Jun Lhx5 Mafg Mecom Mzb1 Ngfr Nkx2-3 Notch1 Pitx2 Ppp1r9b Ptch1 Sfrp2 Shh Tbx3 Tfap2a Tfap2c Wnt7a
GO:0043066	575	196	117.41	1.67	<1.00e-04	negative regulation of apoptotic process	Aatf Akt1 Amigo2 Ccnd2 Comp Egr3 Ephb2 Ephb3 Fgf8 Fgfr2 Fgfr3 Gata4 Gata6 Hand2 Igf1r Igf2 Ihh Insl3 Jun Lef1 Lhx3 Mapk8ip1 Mical1 Mir17 Mir18 Mir19b-1 Mir20a Mir92-1 Msx1 Ngfr Nr4a3 Pax2 Pdgfrb Phb2 Plk2 Scx Shh Sin3a Six1 Smad6 Sphk2 Tbx3 Tfap2a Tsc22d1 Vegfa Wnt11 Wnt5a Wnt7a Wt1
GO:0007605	254	88	53.68	1.64	<1.00e-04	sensory perception of sound	Col1a1 Col2a1 Fzd4 Jag2 Mir141 Mir17 Mir182 Mir183 Mir195a Mir200c Mir20a Mir487b Mir497 Mir671 Mir92-1 Mir96 Nav2 Six1 Sox2 Tbx1 Tbx18 Tfap2a Tprn
GO:0016310	612	205	125.9	1.63	<1.00e-04	phosphorylation	Akt1 Brsk2 Cdk5 Clk3 Coasy Dgkq Dyrk2 Ephb2 Ephb3 Fgfr2 Fgfr3 Galk1 Igf1r Map3k11 Map4k2 Mapk11 Mapk12 Mapk15 Mast4 Mknk2 Nme3 Pank4 Pdgfrb Plk2 Pnkp Ripk3 Speg Sphk2 Trio
GO:0070374	238	74	48.19	1.54	<1.00e-04	positive regulation of ERK1 and ERK2 cascade	Ager Bmp2 Ephb2 Ephb3 Fgf8 Fgfr2 Fgfr3 Gata4 Hand2 Hras Igf1r Jun Notch1 Pdgfa Pdgfrb Phb2 Vegfa
GO:0035556	428	134	88.23	1.52	<1.00e-04	intracellular signal transduction	Adcy1 Adcy4 Adcy5 Adcy9 Akt1 Brsk2 Dab1 Dgkq Dvl1 Ecel1 Gna13 Kctd9 Map4k2 Mapk11 Mapk12 Mapk15 Mast4 Mknk2 Nfatc1 Pdgfrb Plcg1 Plcl2 Rasgrp2 Rassf1 Rgs11 Smad7
GO:0007155	523	153	104.31	1.47	<1.00e-04	cell adhesion	Aatf Ache Amigo2 Amigo3 Bcan Cadm1 Celsr1 Celsr2 Celsr3 Cntnap1 Col7a1 Comp Efnb2 Fat4 Flrt2 Gp1bb Hes1 Hes5 Igfals Lamb2 Nectin1 Pcdh10 Pcdh8 Pcdhgc5 Ptprs Sdk2 Tln1
GO:0006811	587	163	116.79	1.4	<1.00e-04	ion transport	Atp5d Atp6v0b Cacna1c Cacna1h Cacna2d3 Cacng4 Clcn2 Commd3 Grik3 Grin2c Kcna1 Kcnab3 Kcnc4 Kcnh2 Lrrc26 Slc26a6 Slc30a3 Slc38a2 Slc39a7 Slc4a2 Slc4a3 Stim2
GO:0006915	564	157	115.89	1.35	<1.00e-04	apoptotic process	Adrb1 Akt1 Bcl2l11 Brsk2 Cadm1 Cdk5 Clptm1l Comp Ddit3 Dedd2 Dio3 Dyrk2 Elmo2 Fgf8 Fgfr2 Fgfr3 Foxo3 Gadd45b Gdf6 Hint2 Hras Htra2 Jade1 Mecom Mknk2 Ngfr Nradd Nsg1 Rassf7 Sfrp2 Six1 Unc5a Unc5b Wt1
GO:0007165	1296	333	259.31	1.28	<1.00e-04	signal transduction	Adcy1 Adcy4 Adcy5 Adcy9 Adgrb1 Adgrb2 Adora2a Adra2c Adrb1 Akt1 Arhgap27 Ccr10 Celsr1 Celsr2 Celsr3 Chrm4 Dgkq Fgfrl1 Fzd4 Fzd5 Fzd8 Gata3 Gdf1 Gfra1 Gna13 Gnas Gnb2 Gng13 Gpbar1 Grm4 Hras Irs2 Mapk8ip1 Nfkb2 Ngfr Nradd Pde10a Pdgfrb Pik3r2 Plcg1 Plcl2 Plekhh3 Plxna1 Plxnb2 Ptch1 Ptger1 Ptger4 Rasl10a Rasl11b Rassf1 Rassf7 Rras S1pr4 Shh Snx17 Tas1r3 Unc5a Unc5b Wnt11 Wnt5a Wnt7a

## Sheet: S8_mm_20k_enr
Accession	C	O	E	O/E	P	Process	Genes
GO:0009952	113	10	0.36	27.9	<1.00e-04	anterior/posterior pattern specification	Alx4 Barx1 Cdx1 Cdx2 Celsr1 Cyp26a1 Cyp26c1 Emx2 Foxa2 Hoxa10 Hoxa11 Hoxa3 Hoxa5 Hoxa6 Hoxa7 Hoxa9 Hoxb4 Hoxb5 Hoxb6 Hoxd11 Hoxd8 Hoxd9 Lhx1 Msx1 Otx1 Pax6 Ring1 Sfrp2 Shh Tbx1 Tshz1 Wnt5a Zic3
GO:0007275	1137	23	3.46	6.64	<1.00e-04	multicellular organism development	Akt1 Alx3 Alx4 Amn Arx Ascl2 Barhl2 Bcl11a Bmp2 Cactin Cadm1 Cdx1 Cdx2 Celsr1 Celsr2 Celsr3 Dab1 Dact2 Ddx25 Dll1 Dlx1 Dlx2 Dmrt3 Dvl1 Ebf2 Ebf3 Ebf4 Efna5 Efnb1 Efnb2 Emx2 En1 Enc1 Ephb2 Ephb3 Esrrg Evx1 Evx2 Fezf1 Fezf2 Fgf8 Fgf9 Fgfr2 Fgfr3 Flrt2 Foxa1 Foxa2 Foxc1 Foxc2 Foxd3 Fzd4 Fzd5 Fzd8 Gadd45b Gdf6 Ggn Gsc Hand1 Hand2 Hes5 Hic1 Hmx1 Hmx2 Hoxa10 Hoxa11 Hoxa3 Hoxa5 Hoxa6 Hoxa7 Hoxa9 Hoxb4 H…
GO:0000122	789	13	2.45	5.3	<1.00e-04	negative regulation of transcription by RNA polymerase II	Arx Ascl2 Atf3 Barx2 Bcl11a Bcl6b Bcor Bhlhe40 Bhlhe41 Bmi1 Bmp2 Cbfa2t3 Cbx4 Cbx8 Ccnd1 Cdkn1c Cdx2 Cic Ctbp1 Ddit3 Dlx1 Dlx2 En1 Erf Fezf1 Fezf2 Fgf9 Fgfr2 Fgfr3 Foxa1 Foxc1 Foxc2 Foxd3 Foxf1 Foxj1 Foxl2 Foxo3 Fzd8 Gata2 Gata3 Gata6 Gfi1 Glis1 Gsc Hand1 Hdac4 Hes1 Hes5 Hic1 Hmx1 Hoxa7 Hoxb4 Hoxd8 Hoxd9 Igf2 Insm1 Irx1 Jun Klf3 Lef1 Mapk15 Men1 Mlx Mnt Msx1 Myc Nfatc1 Nfib Nfil3 Nkx6-1 Nkx6-2 No…
GO:0006355	2070	30	6.31	4.76	<1.00e-04	regulation of transcription, DNA-templated	Adora2a Alx3 Alx4 Anp32a Arid2 Arid3c Arx Atf3 Bahd1 Barhl2 Barx1 Barx2 Bcl11a Bcor Bcorl1 Bhlhe22 Bhlhe40 Bhlhe41 Bmi1 Bmp2 Brd2 Cbfa2t3 Cbx4 Cbx8 Ccnd1 Cdx1 Cdx2 Celsr2 Cic Commd3 Creb3 Ctbp1 Dbp Ddit3 Dedd2 Dlx1 Dlx2 Dmrt3 Dmrta2 E2f3 Ebf2 Ebf3 Ebf4 Eef1d Egr2 Egr3 Emx2 En1 Erf Esrrg Evx1 Evx2 Fezf1 Fezf2 Fosb Fosl2 Foxa1 Foxa2 Foxb1 Foxb2 Foxc1 Foxc2 Foxd3 Foxf1 Foxf2 Foxj1 Foxl2 Foxo3 Foxo6 …
GO:0006351	1865	27	5.7	4.73	<1.00e-04	transcription, DNA-templated	Alx3 Alx4 Anp32a Arid2 Arid3c Arx Ascl2 Atf3 Bahd1 Barhl2 Barx1 Barx2 Bcl11a Bcor Bcorl1 Bhlhe22 Bhlhe40 Bhlhe41 Bmi1 Brd2 Cbfa2t3 Cbx4 Cbx8 Ccnd1 Cdx1 Cdx2 Cic Col4a2 Commd3 Creb3 Ctbp1 Dbp Ddit3 Dedd2 Dlx1 Dlx2 Dmrt3 E2f3 Ebf2 Ebf3 Ebf4 Eef1d Egr2 Egr3 Erf Esrrg Fezf1 Fezf2 Fosl2 Foxa1 Foxa2 Foxb1 Foxb2 Foxc1 Foxc2 Foxd3 Foxf1 Foxf2 Foxj1 Foxl2 Foxo3 Foxo6 Gata2 Gata3 Gata4 Gata5 Gata6 Gbx2 Gfi…

## Sheet: S9_hs_5k_ann
W	I	O	E	O/E	P
45355	8675	5860	4101.79	1.43	<0.0001
Chr	Start	End	Len	C_M	Sym
chr1	915001	928000	13000	1.0136	LOC100130417 SAMD11
chr1	937001	944500	7500	1.0064
chr1	959501	970000	10500	1.0001	KLHL17 NOC2L PLEKHN1
chr1	978001	983500	5500	0.9976	PERM1
chr1	997001	1002500	5500	1.0238	HES4
chr1	1019501	1025500	6000	0.9987	AGRN
chr1	1031501	1048500	17000	1.0037
chr1	1081001	1092500	11500	1.0089
chr1	1160001	1169500	9500	1.0147	MIR200A MIR200B MIR429
chr1	1179001	1184000	5000	0.9944	TTLL10
chr1	1196501	1201500	5000	0.9977
chr1	1215001	1221500	6500	1.0091	TNFRSF4
chr1	1229501	1243500	14000	1.0083	B3GALT6 SDF4
chr1	1290501	1297000	6500	1.0091	MIR6726
chr1	1304001	1316000	12000	1.0042	ACAP3 MIR6727 PUSL1 SNORD167
chr1	1324001	1341000	17000	1.0119	CPTP INTS11 MIR6808 TAS1R3
chr1	1344001	1350000	6000	0.9988	DVL1
chr1	1351501	1357500	6000	1.0075	MXRA8
chr1	1397501	1402500	5000	1.0009	CCNL2 LOC148413
chr1	1432001	1443000	11000	0.9999	LINC01770 VWA1
chr1	1534501	1543500	9000	1.0151	TMEM240
chr1	1596501	1605000	8500	1.0091	FNDC10 LOC105378586
chr1	1619501	1627500	8000	1.0042
chr1	1755501	1760500	5000	0.9977	NADK
chr1	1889001	1895000	6000	0.996	GNB1
chr1	1914001	1925000	11000	1.0087	CALML6 TMEM52
chr1	2018501	2026500	8000	1.0029	GABRD
chr1	2027501	2034000	6500	1.0026
chr1	2067501	2076500	9000	1.0017	PRKCZ
chr1	2124501	2130000	5500	1.0026
chr1	2132001	2138500	6500	0.996
chr1	2172001	2182500	10500	1.0042	PRKCZ<AS1
chr1	2226501	2235000	8500	1.0087	SKI
chr1	2270001	2275500	5500	1.0025
chr1	2290001	2296000	6000	0.9988
chr1	2296501	2325000	28500	1.0066
chr1	2332001	2341500	9500	1.0101
chr1	2372001	2380500	8500	0.9989
chr1	2381001	2386500	5500	1.0042
chr1	2391001	2397500	6500	1.0017	MORN1 RER1
chr1	2399001	2411000	12000	1.0059	PEX10
chr1	2426001	2435500	9500	0.996
chr1	2441001	2449000	8000	1.0004
chr1	2451001	2459000	8000	0.996
chr1	2475001	2483500	8500	0.9952	PLCH2
chr1	2492001	2536000	44000	1.0049	HES5 PANK4
chr1	2542001	2548500	6500	0.9993
chr1	2555001	2561000	6000	0.9966	TNFRSF14 TNFRSF14<AS1
chr1	2583501	2592000	8500	1.0144	FAM213B
chr1	2601001	2608500	7500	0.9982
chr1	2639501	2646500	7000	0.9944
chr1	2799501	2812000	12500	0.9993
chr1	2854001	2859000	5000	1.0009
chr1	2859501	2871500	12000	1.0016
chr1	2873501	2886500	13000	0.9944
chr1	2903001	2911500	8500	0.9949
chr1	2927501	2932500	5000	0.9977
chr1	2968001	2974500	6500	0.9985
chr1	2978001	2985000	7000	0.9957
chr1	2999001	3006000	7000	1.0009
chr1	3017001	3025500	8500	1.005	ACTRT2
chr1	3030001	3037500	7500	0.9944
chr1	3059001	3087500	28500	1.0108	LINC00982 PRDM16
chr1	3089501	3106000	16500	1.0005
chr1	3118501	3143500	25000	1.0061	MIR4251
chr1	3153501	3158500	5000	0.9944
chr1	3182001	3190000	8000	1.0028
chr1	3194001	3200000	6000	0.9966
chr1	3201001	3208500	7500	1.0026
chr1	3209001	3214000	5000	0.9977
chr1	3215001	3223000	8000	1.0131
chr1	3223501	3239500	16000	1.0002
chr1	3240501	3253000	12500	1.0111
chr1	3271001	3281000	10000	0.9999
chr1	3288001	3297000	9000	1.002
chr1	3308001	3317500	9500	0.9956
chr1	3338001	3343000	5000	0.9944
chr1	3372001	3378500	6500	0.9977
chr1	3384001	3390500	6500	0.996
chr1	3391001	3406500	15500	1.0032
chr1	3410001	3420500	10500	1.0013
chr1	3428501	3433500	5000	1.0009
chr1	3434001	3439000	5000	1.0042
chr1	3452001	3470500	18500	0.9998	ARHGEF16
chr1	3476001	3485500	9500	0.999
chr1	3488001	3493000	5000	0.9944
chr1	3493501	3510000	16500	0.9972
chr1	3514501	3526000	11500	0.9963
chr1	3527001	3535000	8000	1.0014
chr1	3539001	3546000	7000	0.9944
chr1	3547001	3552500	5500	1.001
chr1	3553001	3558000	5000	0.9944
chr1	3564501	3571500	7000	0.9977
chr1	3597001	3605000	8000	0.9991
chr1	3606501	3613500	7000	0.999	MEGF6
chr1	3630001	3635500	5500	1.0009
chr1	3646501	3655000	8500	1.0019	TP73 WRAP73
chr1	3680001	3693500	13500	1.0005	TP73
chr1	3695001	3700500	5500	0.9993	TP73
chr1	3706501	3711500	5000	0.9944
chr1	3714001	3719500	5500	0.9944
chr1	3729001	3737500	8500	1.0038
chr1	3768501	3780500	12000	0.9983	SMIM1
chr1	3786501	3791500	5000	1.0042
chr1	3817501	3824000	6500	0.9969
chr1	3902501	3908000	5500	0.9977
chr1	3908501	3913500	5000	0.9944
chr1	4108501	4114000	5500	0.996
chr1	4130001	4135500	5500	0.9944
chr1	4479501	4486000	6500	0.9969
chr1	4547001	4552000	5000	0.9944
chr1	4611501	4618000	6500	0.9985
chr1	4622001	4628000	6000	0.9944
chr1	4652001	4660000	8000	1.021	AJAP1
chr1	4689001	4694000	5000	0.9944
chr1	4708501	4715500	7000	0.999
chr1	4719001	4725500	6500	0.9944
chr1	4732501	4737500	5000	0.9944
chr1	4768001	4777500	9500	1.0032
chr1	4784001	4790500	6500	0.996
chr1	4827501	4832500	5000	0.9944
chr1	5296001	5301000	5000	1.0009
chr1	5388001	5394500	6500	0.996
chr1	5475501	5482500	7000	0.9951
chr1	5646501	5651500	5000	0.9944
chr1	5830001	5835500	5500	0.9944
chr1	5842501	5847500	5000	0.9944
chr1	5854501	5868500	14000	1.0061	MIR4689
chr1	5870001	5882000	12000	1.0019
chr1	5885501	5892000	6500	1.0034
chr1	5904501	5912000	7500	0.9977
chr1	5974001	5979000	5000	0.9977
chr1	5989001	6004000	15000	1.003	KCNAB2 NPHP4
chr1	6040001	6047500	7500	1.0037	KCNAB2
chr1	6093001	6102000	9000	0.9944
chr1	6127501	6132500	5000	0.9944
chr1	6176001	6182000	6000	1.0009	CHD5
chr1	6240001	6253000	13000	1.0162	HES3
chr1	6259501	6275000	15500	1.0012	GPR153
chr1	6276001	6283000	7000	1.0016
chr1	6467001	6476000	9000	1.0035	TNFRSF25
chr1	6487501	6493500	6000	1.0031	PLEKHG5
chr1	6494501	6499500	5000	0.9944	PLEKHG5
chr1	6505001	6510000	5000	0.9944
chr1	6599001	6604000	5000	0.9944	KLHL21
chr1	6783501	6789500	6000	1.0206	CAMTA1 CAMTA1<DT
chr1	6905501	6911500	6000	0.9966
chr1	6953001	6960000	7000	0.9964
chr1	6961001	6966500	5500	0.9944
chr1	7041501	7046500	5000	0.9944
chr1	7067501	7072500	5000	0.9944
chr1	7090001	7096000	6000	0.9944
chr1	7120001	7125500	5500	0.996
chr1	7148501	7155500	7000	1.0003
chr1	7247001	7255000	8000	0.9972
chr1	7290001	7296000	6000	0.9977
chr1	7345501	7353000	7500	0.9952
chr1	7372001	7377500	5500	0.9944
chr1	7423501	7429000	5500	0.9944
chr1	7437001	7444500	7500	0.9971
chr1	7464001	7473500	9500	0.998
chr1	7474501	7479500	5000	0.9944
chr1	7558501	7565500	7000	0.9951
chr1	7581001	7591500	10500	0.9959
chr1	7627501	7635000	7500	0.9966
chr1	7660501	7665500	5000	0.9977
chr1	7675001	7682500	7500	1.0026	CAMTA1
chr1	7701501	7707000	5500	0.9976	CAMTA1
chr1	7767001	7772500	5500	0.9944	VAMP3
chr1	8023501	8029500	6000	1.002	ERRFI1
chr1	8348001	8368000	20000	0.9984
chr1	9037001	9042500	5500	1.0058
chr1	9195501	9203000	7500	0.9998
chr1	9260501	9266500	6000	0.9993
chr1	9319501	9327500	8000	0.9998
chr1	9588501	9598500	10000	1.0024	TMEM201
chr1	9601001	9608000	7000	1.0035
chr1	9821501	9827000	5500	0.9993	CLSTN1
chr1	10534001	10542000	8000	0.9952
chr1	10628501	10645000	16500	0.9981
chr1	10645501	10658000	12500	1.0009
chr1	10662501	10680500	18000	0.9968
chr1	10682001	10699000	17000	0.9961
chr1	10701501	10709000	7500	0.9944
chr1	10719501	10724500	5000	0.9944
chr1	10732501	10740500	8000	0.9955
chr1	10772001	10778000	6000	0.9955
chr1	10791501	10799500	8000	1.0052	CASZ1
chr1	11474501	11484000	9500	1	DISP3
chr1	11498001	11504000	6000	0.9988
chr1	11534001	11539000	5000	0.9944
chr1	11690001	11695000	5000	1.0042	DRAXIN MAD2L2
chr1	12473501	12482500	9000	0.9951
chr1	12615501	12621000	5500	0.9976	DHRS3
chr1	13508501	13518500	10000	1.0036	LRRC38
chr1	13581001	13586500	5500	1.0042	PDPN
chr1	13699501	13704500	5000	0.9944	PRDM2
chr1	13748501	13754000	5500	0.9976	PRDM2
chr1	13778001	13784500	6500	0.9944
chr1	13788001	13793500	5500	0.996
chr1	13799501	13804500	5000	0.9944
chr1	14180001	14187500	7500	0.9944
chr1	14597501	14604000	6500	0.9993	KAZN
chr1	14923001	14928000	5000	1.0107	KAZN
chr1	14958501	14963500	5000	0.9944
chr1	15114001	15119000	5000	1.0009
chr1	15150001	15158000	8000	1.0028	TMEM51 TMEM51<AS1
chr1	15407001	15415000	8000	0.9982	EFHD2
chr1	15522501	15528000	5500	1.0042	CASP9 DNAJC16
chr1	15724501	15730000	5500	1.0025
chr1	15927001	15936500	9500	1.0039
chr1	15939501	15953000	13500	1.003
chr1	16012501	16020500	8000	0.9958	CLCNKA HSPB7
chr1	16204501	16210500	6000	0.9977
chr1	16975501	16981000	5500	0.996	MFAP2
chr1	17115001	17120500	5500	0.996	PADI2
chr1	17436501	17442000	5500	0.9993	RCC2
chr1	17612501	17619500	7000	0.997	ARHGEF10L
chr1	17642001	17650000	8000	0.9968
chr1	17667501	17673000	5500	0.9944
chr1	17696501	17702000	5500	0.9944
chr1	17763001	17768000	5000	0.9944
chr1	18104501	18115000	10500	1.0026	IGSF21
chr1	18142501	18147500	5000	0.9944
chr1	18322001	18327500	5500	0.996
chr1	18373001	18378500	5500	0.9944
chr1	18479001	18486000	7000	1.0029	KLHDC7A
chr1	18627001	18648000	21000	1.0108	PAX7
chr1	18817001	18822000	5000	0.9944
chr1	18874501	18887000	12500	0.9958	MIR4695
chr1	18898501	18903500	5000	0.9944	ALDH4A1 MIR1290
chr1	18917001	18923000	6000	1.0009
chr1	18951501	18958500	7000	1.0055	IFFO2
chr1	19078001	19083500	5500	1.0075
chr1	19146501	19155500	9000	0.9956
chr1	19160001	19165500	5500	0.9944
chr1	19324001	19329000	5000	0.9944
chr1	19341001	19346000	5000	1.0075
chr1	19480001	19486000	6000	1.0009	CAPZB
chr1	20190001	20196500	6500	0.9977
chr1	20352001	20358500	6500	0.9944
chr1	20480501	20489000	8500	1.0038	CAMK2N1
chr1	20550501	20557500	7000	1.0003	FAM43B
chr1	20723501	20733500	10000	0.996	SH2D5
chr1	21508001	21513000	5000	0.9944	ALPL
chr1	21605501	21611000	5500	0.9944
chr1	21618001	21623500	5500	0.9944
chr1	21666501	21674000	7500	0.9993	RAP1GAP
chr1	21871501	21876500	5000	0.9977
chr1	21883501	21888500	5000	0.9944
chr1	22119501	22125000	5500	0.9944
chr1	22550001	22555000	5000	0.9944
chr1	22707501	22716000	8500	1.003	EPHB2
chr1	22915001	22920500	5500	0.9944
chr1	23091001	23096000	5000	0.9944
chr1	23339501	23345000	5500	0.9976	HNRNPR
chr1	23366001	23372500	6500	1.0067	ZNF436 ZNF436<AS1
chr1	23553501	23563000	9500	1.0042	ID3
chr1	24089001	24094000	5000	0.9944
chr1	24140001	24145000	5000	1.0009	IL22RA1
chr1	24318001	24323000	5000	0.9944	GRHL3
chr1	24361501	24367000	5500	0.9944
chr1	24898001	24903500	5500	0.9944
chr1	24924501	24937000	12500	1.0177	RUNX3
chr1	25080501	25085500	5000	0.9944
chr1	25429501	25435000	5500	1.0059	MACO1
chr1	25614001	25621500	7500	1.0102	MAN1C1
chr1	26031001	26037000	6000	1.002
chr1	26041501	26047500	6000	0.9998	SLC30A2
chr1	26279501	26284500	5000	0.9944	SH3BGRL3
chr1	26692001	26699000	7000	1.0003	ARID1A LOC101928728
chr1	26786001	26792000	6000	0.9977	PIGV
chr1	27355501	27368000	12500	1.0128	MAP3K6
chr1	27390001	27396000	6000	1.0009	GPR3
chr1	27544501	27553000	8500	1.0103
chr1	27564501	27576500	12000	0.9967
chr1	27600001	27608000	8000	0.9972	AHDC1
chr1	27882001	27887500	5500	0.9944
chr1	27954001	27959000	5000	0.9977	XKR8
chr1	28810001	28815000	5000	1.0009	OPRD1
chr1	29118501	29126500	8000	1.0299	TMEM200B
chr1	29235501	29241500	6000	1.0107	PTPRU
chr1	30718001	30723000	5000	0.9977	MATN1 MATN1<AS1
chr1	30728001	30734000	6000	0.996
chr1	31422501	31427500	5000	0.9977
chr1	31614501	31623000	8500	0.9951	HCRTR1
chr1	31624501	31629500	5000	0.9944
chr1	31669501	31674500	5000	0.9944
chr1	31699501	31707000	7500	0.9944	COL16A1
chr1	31727001	31740500	13500	0.9983
chr1	31741001	31746000	5000	0.9944
chr1	31750001	31768500	18500	1.0015	ADGRB2 MIR4254
chr1	31784501	31793500	9000	0.9984
chr1	32335001	32340500	5500	0.996	MARCKSL1
chr1	32769501	32774500	5000	0.9944
chr1	32890001	32898000	8000	0.9977
chr1	33177501	33183500	6000	0.9977	TRIM62
chr1	33328501	33335500	7000	0.9996	MIR3605
chr1	33345501	33351500	6000	0.9998	LOC101929464 PHC2
chr1	33364501	33373000	8500	0.9966
chr1	33603001	33608500	5500	0.996
chr1	33623001	33628500	5500	0.9976
chr1	33632501	33639500	7000	0.9964
chr1	33710501	33716500	6000	0.9944
chr1	33723501	33728500	5000	0.9944
chr1	34163001	34168000	5000	1.0009	C1orf94 CSMD2
chr1	34196001	34201000	5000	0.9944
chr1	34756001	34765000	9000	0.9969	GJB4 GJB5
chr1	34790001	34795000	5000	0.9977	GJA4
chr1	34863501	34869500	6000	1.0064
chr1	34899501	34905500	6000	0.9977
chr1	35554001	35565500	11500	0.999	KIAA0319L NCDN
chr1	35571501	35578000	6500	1.0009	TFAP2E
chr1	35882001	35887500	5500	0.9977	AGO1
chr1	36091501	36099000	7500	0.9987
chr1	36319001	36325000	6000	1.0075	EVA1B
chr1	36463501	36468500	5000	0.9944	MRPS15
chr1	36841001	36848000	7000	0.9977
chr1	36849501	36861500	12000	0.9944
chr1	37028001	37039000	11000	1.01	GRIK3
chr1	37471501	37483500	12000	0.9991	LINC01137 MIR6732 ZC3H12A
chr1	37630001	37636500	6500	0.9969	RSPO1
chr1	37761501	37768500	7000	0.9952	EPHA10
chr1	37806501	37813000	6500	0.9993	C1orf122 YRDC
chr1	37996001	38002000	6000	0.996
chr1	38040501	38052000	11500	0.9958	POU3F1
chr1	38210001	38215000	5000	0.9944	LINC01343
chr1	38813501	38823000	9500	1.0019
chr1	39102501	39108500	6000	0.9988
chr1	39407001	39413000	6000	1.0009	KIAA0754
chr1	39657001	39664000	7000	0.9952
chr1	39668001	39673000	5000	0.9944	NT5C1A
chr1	39688001	39693500	5500	1.0059	HPCAL4
chr1	39897501	39903500	6000	1.002	MYCL
chr1	40300001	40305000	5000	0.9944
chr1	40313501	40318500	5000	0.9944	COL9A2
chr1	40621001	40627000	6000	0.9944
chr1	40780001	40787000	7000	1.0068	KCNQ4
chr1	40818001	40823000	5000	0.9944
chr1	41006001	41013000	7000	1.0022	SLFNL1<AS1
chr1	41020001	41025000	5000	0.9977	SLFNL1
chr1	41357501	41367000	9500	0.9988	FOXO6
chr1	41379501	41386500	7000	0.997
chr1	41405001	41410500	5500	0.9944
chr1	41492501	41497500	5000	0.9944
chr1	41578501	41588000	9500	0.9973
chr1	41658501	41666000	7500	0.996
chr1	41707001	41713500	6500	0.9944
chr1	42031001	42036500	5500	0.9993	HIVEP3
chr1	42142001	42147000	5000	0.9977
chr1	42922501	42931500	9000	1.0031
chr1	42932001	42938500	6500	0.9952
chr1	43269001	43275500	6500	0.9969	TMEM125
chr1	43309001	43314000	5000	0.9944
chr1	43363501	43369000	5500	0.996	ELOVL1 MIR6734
chr1	43385001	43391000	6000	1.0031	MED8 SZT2
chr1	43434001	43444000	10000	0.9956
chr1	43444501	43456500	12000	0.9968	HYI MIR6735 SZT2<AS1
chr1	43528501	43535000	6500	0.9944	PTPRF
chr1	43538501	43549000	10500	0.9966
chr1	43568501	43574000	5500	0.996
chr1	43599501	43610000	10500	1.0039
chr1	43616001	43623000	7000	1.0003
chr1	43703501	43709500	6000	1.0074	KDM4A<AS1 ST3GAL3
chr1	43946001	43951500	5500	0.9977	IPO13
chr1	43970001	43986000	16000	1.0038	ATP6V0B B4GALT2 DPH2
chr1	44029001	44035500	6500	1.0001	SLC6A9
chr1	44216501	44225000	8500	1.0013
chr1	44246501	44255000	8500	0.9964	SNORA110
chr1	44260001	44265000	5000	0.9944
chr1	44286001	44291000	5000	0.9944
chr1	44299501	44304500	5000	0.9944
chr1	44404501	44418500	14000	1.0077	RNF220
chr1	44565501	44570500	5000	0.9944
chr1	44630501	44639500	9000	0.9993
chr1	44640501	44653500	13000	0.9949
chr1	44805501	44810500	5000	0.9977	BTBD19 TCTEX1D4
chr1	45006501	45016500	10000	1.0099	HECTD3 UROD
chr1	45619001	45624500	5500	1.0025	CCDC17
chr1	46033501	46038500	5000	0.9977
chr1	46129501	46135500	6000	1.0042	LOC101929626 PIK3R3
chr1	46340501	46345500	5000	1.0075	NSUN4
chr1	46407001	46412000	5000	0.9944
chr1	46485001	46497000	12000	1.009
chr1	46524501	46529500	5000	0.9944
chr1	46613001	46618000	5000	0.9944	MOB3C
chr1	46811001	46816000	5000	0.9944
chr1	47221501	47234500	13000	1.0067	TAL1
chr1	47436001	47449000	13000	0.9995	FOXD2 FOXD2<AS1 LINC01389
chr1	47507001	47512000	5000	0.9944
chr1	47554001	47559500	5500	0.996
chr1	47709001	47714000	5000	1.0075
chr1	47723001	47728000	5000	0.9944
chr1	47751001	47757000	6000	0.9966
chr1	47992001	47999000	7000	1.0003	TRABD2B
chr1	48773001	48778000	5000	0.9944	BEND5
chr1	50414001	50432000	18000	1.0207	DMRTA2
chr1	50966501	50979500	13000	1.0006	CDKN2C
chr1	51789001	51795500	6500	0.9952
chr1	53059001	53065000	6000	0.9966	PODN
chr1	53089501	53095000	5500	0.9944
chr1	53262001	53267000	5000	0.9977
chr1	53273001	53278000	5000	0.9944
chr1	53319001	53330000	11000	0.9985	LINC01771 LRP8
chr1	53458501	53465500	7000	1.0049	DMRTB1
chr1	53505001	53510500	5500	0.9944
chr1	53683501	53691000	7500	0.9964
chr1	53733501	53741500	8000	1.0028	GLIS1
chr1	54220501	54225500	5000	0.9944
chr1	54580501	54585500	5000	0.9944
chr1	54883501	54888500	5000	0.9944	DHCR24
chr1	55211001	55218500	7500	0.9971	LOC100507634 MIR4422HG USP24
chr1	55850001	55855000	5000	0.9944
chr1	57419001	57427000	8000	1.0075	DAB1
chr1	58248001	58253000	5000	0.9944	DAB1
chr1	58778501	58787500	9000	1.0195	JUN LINC01135
chr1	58811501	58816500	5000	0.9977
chr1	61049501	61057000	7500	1.0016
chr1	61078501	61087000	8500	0.9993	NFIA
chr1	62314501	62320000	5500	0.9977	KANK4
chr1	62999001	63004000	5000	0.9944
chr1	63315501	63321000	5500	0.9993	FOXD3<AS1 LINC00466
chr1	63322001	63332500	10500	1.0034	FOXD3 FOXD3<AS1 MIR6068
chr1	64467001	64475000	8000	1.001	CACHD1
chr1	64963501	64968500	5000	0.9977	JAK1
chr1	65064001	65070500	6500	0.9944	JAK1
chr1	67682001	67688000	6000	1.0042	GADD45A
chr1	67830501	67836500	6000	0.9955	GNG12 GNG12<AS1
chr1	68229001	68234500	5500	0.996	WLS
chr1	71046501	71051500	5000	0.9944	PTGER3 ZRANB2<AS1
chr1	75124001	75140500	16500	1.0135	LHX8
chr1	76128001	76134500	6500	0.9993
chr1	77279501	77286000	6500	0.9977	AK5
chr1	81797501	81806500	9000	1.0108	ADGRL2
chr1	83996001	84002000	6000	0.9955	TTLL7
chr1	84686001	84692500	6500	1.0001	SSX2IP
chr1	84753001	84758500	5500	0.996
chr1	85044501	85049500	5000	0.9944	MCOLN3
chr1	85198001	85203000	5000	0.9977	SYDE2
chr1	85576501	85586500	10000	0.9968	CYR61 DDAH1
chr1	86152501	86158000	5500	1.0009	COL24A1
chr1	86912001	86917000	5000	1.0009	HS2ST1 SELENOF
chr1	87127501	87137000	9500	1.0036	LINC01140
chr1	87148001	87157500	9500	0.9967
chr1	87326001	87340000	14000	1.0016	LMO4
chr1	89630001	89638000	8000	1.0051	LRRC8C LRRC8C<DT
chr1	89819501	89826000	6500	1.0026	LRRC8D
chr1	90703501	90709000	5500	0.9993
chr1	90713501	90733000	19500	1.0077	BARHL2
chr1	90831001	90838000	7000	1.0029	LOC105378853
chr1	90847501	90852500	5000	0.9944	LINC01763 LOC105378853
chr1	91498501	91503500	5000	0.9944	CDC7
chr1	92479501	92489500	10000	1.036	GFI1
chr1	93446501	93451500	5000	1.0009	FNBP1L
chr1	93677001	93682500	5500	0.9977	BCAR3
chr1	93720001	93725000	5000	0.9944
chr1	94536501	94546000	9500	1.0029	F3
chr1	95116001	95121500	5500	0.996	TMEM56 TMEM56<RWDD3
chr1	98044001	98050000	6000	0.9944	MIR137 MIR137HG MIR2682
chr1	99002001	99008000	6000	0.9955	LOC100129620 PLPPR5
chr1	100539001	100544000	5000	0.9944	GPR88
chr1	100892501	100899500	7000	0.9966	EXTL2 SLC30A7
chr1	101234501	101242500	8000	1.0075	LOC101928370 S1PR1
chr1	103106001	103111000	5000	0.9944	COL11A1
chr1	108118001	108123000	5000	0.9944
chr1	108691001	108696500	5500	0.996	PRPF38B
chr1	109246001	109256500	10500	1.0099	CELSR2
chr1	109257501	109266000	8500	0.9968
chr1	109267001	109273000	6000	0.9966
chr1	109308001	109313500	5500	0.9944	MYBPHL
chr1	109396501	109401500	5000	0.9944	SORT1
chr1	109481501	109491000	9500	0.9977	ATXN7L2
chr1	109504001	109511000	7000	1.0022	AMIGO1
chr1	109544001	109550500	6500	0.996	GNAI3
chr1	109619001	109633500	14500	0.9978	AMPD2
chr1	109789501	109795000	5500	0.9944
chr1	109983501	109989000	5500	0.9944	AHCYL1
chr1	110063501	110074000	10500	1.0148	ALX3
chr1	110082001	110087000	5000	1.0042	LINC01397
chr1	110147501	110155500	8000	0.9966	SLC6A17
chr1	110170501	110175500	5000	0.9944
chr1	110191001	110198500	7500	0.9944
chr1	110205501	110215500	10000	1.011	KCNC4 LINC02586
chr1	110224001	110234000	10000	0.9977
chr1	110336001	110343000	7000	1.0068	RBM15 RBM15<AS1
chr1	110602001	110611000	9000	1.0078	KCNA2
chr1	110671001	110677500	6500	0.9977	KCNA3
chr1	111200001	111205500	5500	0.9944	DENND2D
chr1	111345501	111350500	5000	0.9944	PIFO
chr1	111735501	111740500	5000	0.9977	INKA2 INKA2<AS1
chr1	111978001	111994000	16000	0.9995	KCND3 LINC01750
chr1	112506501	112518500	12000	0.996	WNT2B
chr1	112673501	112678500	5000	0.9944	MOV10
chr1	112699501	112704500	5000	0.9944
chr1	112710501	112717500	7000	0.9957	PPM1J
chr1	113387501	113395000	7500	0.9988	MAGI3
chr1	113976001	113985000	9000	0.998	OLFML3
chr1	114148501	114158500	10000	1.0122	SYT6
chr1	114754501	114759500	5000	0.9944	CSDE1
chr1	115283001	115289000	6000	0.9987
chr1	115334001	115342500	8500	1.0021	NGF
chr1	115834001	115843500	9500	1.0088	NHLH2
chr1	115975001	115980000	5000	0.9944	LOC101928977 SLC22A15
chr1	116371501	116378500	7000	0.9996	ATP1A1
chr1	116570001	116575000	5000	0.9944	CD58
chr1	116662501	116669000	6500	1.0009	IGSF3
chr1	116909001	116914000	5000	0.9944	PTGFRN
chr1	116986001	116991000	5000	0.9944
chr1	117363001	117371000	8000	0.9953	MAN1A2
chr1	117602501	117610500	8000	1.0051	LOC100996263 TENT5C
chr1	117629001	117635000	6000	0.9944
chr1	118981501	119003500	22000	1.0065	LOC105378933 TBX15
chr1	119004001	119012500	8500	1.0112
chr1	119619501	119624500	5000	0.9944
chr1	119644001	119649000	5000	0.9944	ZNF697
chr1	119739001	119745500	6500	0.9952
chr1	119894001	119899500	5500	0.9944	ADAM30
chr1	145855501	145860500	5000	0.9977	PIAS3
chr1	145956001	145965500	9500	1.0127	ANKRD34A LIX1L POLR3GL
chr1	145992501	145998500	6000	0.9944	TXNIP
chr1	146017001	146022500	5500	0.9977	HJV
chr1	147617001	147625500	8500	0.9977
chr1	149909001	149915000	6000	0.9955
chr1	149927501	149932500	5000	0.9944	SF3B4
chr1	150264501	150269500	5000	0.9944	APH1A
chr1	150556001	150562500	6500	0.9944
chr1	150574501	150580000	5500	0.996	ADAMTSL4<AS1 MCL1
chr1	151129001	151137000	8000	1.0164
chr1	151142501	151149000	6500	1.0042	SEMA6C
chr1	151286001	151293000	7000	0.9944
chr1	151510001	151515000	5000	0.9944	CGN
chr1	151707501	151715000	7500	0.9944	CELF3
chr1	151813501	151820000	6500	0.9944
chr1	151836001	151842500	6500	1.0001	C2CD4D LOC100132111
chr1	151989001	151994500	5500	0.9976	S100A10
chr1	153532501	153537500	5000	0.9977	S100A6
chr1	153771001	153781000	10000	1.0042	SLC27A3
chr1	153919001	153924000	5000	1.0042	GATAD2B
chr1	153944001	153949500	5500	0.996	DENND4B
chr1	154323001	154332000	9000	0.9999	AQP10 ATP8B2
chr1	154551001	154560000	9000	0.9977	UBE2Q1 UBE2Q1<AS1
chr1	154567501	154573000	5500	0.996	CHRNB2
chr1	154819001	154824000	5000	0.9944
chr1	154954001	154959000	5000	0.9944	PBXIP1
chr1	154999001	155008000	9000	1.0111	ZBTB7B
chr1	155013501	155020000	6500	0.9952
chr1	155049501	155055000	5500	0.996	ADAM15 DCST1<AS1
chr1	155060001	155065500	5500	1.0075	DCST1<AS1 EFNA4
chr1	155068501	155074000	5500	1.0025
chr1	155076501	155089500	13000	1.0063	EFNA3
chr1	155124501	155132000	7500	1.0118	EFNA1
chr1	155171501	155180000	8500	1.0079	KRTCAP2 TRIM46
chr1	155183501	155188500	5000	0.9944
chr1	155320001	155327500	7500	1.02	RUSC1 RUSC1<AS1
chr1	155974501	155982500	8000	0.9963	ARHGEF2
chr1	156241001	156248500	7500	1.0015	BGLAP PAQR6
chr1	156280001	156286500	6500	0.9976	SMG5 TMEM79
chr1	156387001	156393000	6000	0.9999
chr1	156419001	156426500	7500	1.0064	C1orf61 MIR9<1
chr1	156431001	156438500	7500	0.9976	C1orf61
chr1	156479001	156484000	5000	0.9944
chr1	156496001	156501500	5500	0.996	MEF2D
chr1	156581001	156587000	6000	0.9955	TTC24
chr1	156644001	156649000	5000	0.9944
chr1	156653001	156662000	9000	0.9977
chr1	156672501	156679000	6500	0.9969	NES
chr1	156703001	156710500	7500	0.9998	CRABP2
chr1	156746001	156753500	7500	1.0075	HDGF
chr1	156838501	156850000	11500	1.003
chr1	156856501	156864000	7500	1.0036	INSRR NTRK1
chr1	156904501	156911000	6500	0.9944
chr1	156920001	156925000	5000	0.9944	LRRC71
chr1	156944001	156950000	6000	0.9977
chr1	157136001	157142000	6000	0.9944	ETV3
chr1	159778001	159785500	7500	1.0009	DUSP23
chr1	159921001	159933500	12500	0.999	TAGLN2
chr1	159942001	159947000	5000	0.9944	IGSF9
chr1	160030001	160036000	6000	0.9944	PIGM
chr1	160080501	160089500	9000	1.0013	KCNJ9
chr1	160351001	160357000	6000	0.9955
chr1	160397501	160404000	6500	0.9969	VANGL2
chr1	161044501	161049500	5000	0.9944	USF1
chr1	161117501	161122500	5000	0.9944	NIT1 PFDN2
chr1	161157001	161167500	10500	1.0015	PPOX USP21
chr1	161197501	161203000	5500	0.996	ADAMTS4 NDUFS2
chr1	161225501	161231500	6000	1.0009	APOA2 MIR5187 TOMM40L
chr1	162355501	162360500	5000	0.9944
chr1	162364001	162370500	6500	0.9944	NOS1AP
chr1	162383001	162392000	9000	0.9956	C1orf226
chr1	164634501	164639500	5000	0.9944
chr1	164771501	164776500	5000	0.9944	LOC100505795
chr1	165348501	165359500	11000	1.0256	LMX1A
chr1	165629001	165635000	6000	0.9988	MGST3
chr1	165895501	165901500	6000	0.9966
chr1	166161501	166170000	8500	1.0046	FAM78B
chr1	166836501	166842000	5500	0.9944	POGK
chr1	166845501	166850500	5000	0.9977
chr1	166916001	166924500	8500	1.0005
chr1	167218501	167224500	6000	1.0031	POU2F1
chr1	167933501	167939500	6000	0.9966	DCAF6 MPC2
chr1	169100501	169110500	10000	1	ATP1B1 LOC101928596
chr1	170658501	170666000	7500	1.0053	PRRX1
chr1	170666501	170674000	7500	1.0047
chr1	172529001	172536500	7500	0.9955	SUCO
chr1	173475501	173481000	5500	0.9944	LOC100506023 PRDX6
chr1	175188001	175196500	8500	0.996	KIAA0040
chr1	175362001	175368000	6000	0.9966
chr1	175526501	175532000	5500	0.9944
chr1	175596501	175602000	5500	0.9944
chr1	175874001	175879500	5500	0.9944	LINC01657
chr1	176874501	176883000	8500	0.9968
chr1	177160501	177166500	6000	0.9955	ASTN1
chr1	179021501	179028000	6500	1.0099	FAM20B
chr1	179546501	179551500	5000	0.9944
chr1	179740501	179748000	7500	1.0107	FAM163A
chr1	179811001	179818500	7500	0.9998
chr1	180150501	180159500	9000	1.0075	QSOX1
chr1	180165501	180170500	5000	0.9944
chr1	180227001	180240000	13000	1.0244	LHX4
chr1	180264501	180276500	12000	0.9953	LHX4<AS1
chr1	180953501	180958500	5000	1.0009	KIAA1614<AS1
chr1	181087001	181093000	6000	1.014	IER5
chr1	181480501	181489000	8500	1.0013	CACNA1E
chr1	181752501	181759000	6500	0.9944
chr1	183021001	183028000	7000	1.0003	LAMC1
chr1	183469001	183474000	5000	1.0009	SMG7 SMG7<AS1
chr1	183632001	183637500	5500	0.9944	ARPC5 RGL1
chr1	183880501	183885500	5000	0.9944
chr1	184033001	184038000	5000	0.9944	COLGALT2
chr1	185044001	185049000	5000	0.9944	RNF2
chr1	185312501	185319500	7000	1.0081	IVNS1ABP
chr1	190474501	190479500	5000	0.9944	BRINP3 LINC01351
chr1	197907001	197926000	19000	1.0092	LHX9
chr1	198156001	198162500	6500	1.0075	NEK7
chr1	200032001	200045500	13500	1.0189	NR5A2
chr1	200405501	200411000	5500	0.9944	ZNF281
chr1	200871001	200876000	5000	1.0042	GPR25
chr1	200969001	200976000	7000	0.9957
chr1	201138001	201145500	7500	1.0026
chr1	201280501	201288000	7500	0.9949	PKP1
chr1	201316501	201323000	6500	0.9944
chr1	201364501	201371500	7000	0.9951
chr1	201645501	201653000	7500	1.0091	NAV1
chr1	201736001	201743500	7500	0.9993	NAV1
chr1	202805001	202813500	8500	1.0136	KDM5B PCAT6
chr1	203025501	203031000	5500	1.0009	PPFIA4
chr1	203075501	203080500	5000	0.9944
chr1	203124501	203132500	8000	0.9951	ADORA1
chr1	203165001	203173500	8500	0.9949
chr1	203225001	203230000	5000	0.9944	CHIT1
chr1	203269001	203275500	6500	0.996
chr1	203302501	203309500	7000	0.9957	BTG2 LINC01136
chr1	204146501	204153000	6500	0.996	ETNK2
chr1	204187501	204194500	7000	0.9964	KISS1
chr1	204258501	204263500	5000	0.9944
chr1	204407001	204412500	5500	1.0107	PPP1R15B
chr1	204614501	204620000	5500	0.996
chr1	204681501	204690000	8500	1.0001	LRRN2
chr1	204870001	204875000	5000	0.9944
chr1	204964501	204969500	5000	0.9944
chr1	204974501	204984000	9500	1.0012
chr1	204984501	204992500	8000	0.9966
chr1	204995501	205000500	5000	0.9944
chr1	205001501	205007000	5500	0.9944
chr1	205015501	205022500	7000	0.9951
chr1	205071501	205078500	7000	0.997
chr1	205440501	205446500	6000	0.9944	MIR135B
chr1	205454001	205460000	6000	0.996	BLACAT1 LOC284577
chr1	205522001	205527000	5000	0.9944
chr1	205527501	205532500	5000	0.9977
chr1	205660001	205665000	5000	0.9944
chr1	205808501	205815500	7000	1.0029	SLC41A1
chr1	205925001	205931500	6500	0.9993
chr1	205975501	205980500	5000	0.9944
chr1	206105501	206110500	5000	0.9944
chr1	206454001	206463000	9000	0.9944
chr1	206476001	206481500	5500	0.9976	MIR6769B
chr1	206503001	206512500	9500	1.0032	RASSF5
chr1	206553501	206561500	8000	1.0019	RASSF5
chr1	206583501	206589000	5500	0.9944
chr1	206682001	206688500	6500	0.9993	MAPKAPK2
chr1	206783501	206788500	5000	0.9944
chr1	207018501	207023500	5000	0.9944
chr1	207811501	207816500	5000	0.9944	LOC148696
chr1	207833501	207839000	5500	0.996
chr1	207958501	207964000	5500	0.996
chr1	208041001	208046500	5500	0.996
chr1	208051001	208056000	5000	0.9944
chr1	208239001	208248000	9000	1.0031	PLXNA2
chr1	208447501	208452500	5000	0.9944
chr1	209613501	209618500	5000	0.9944
chr1	209780001	209785000	5000	0.9944	C1orf74
chr1	210231501	210238000	6500	0.9969	SERTAD4 SERTAD4<AS1
chr1	210250501	210256500	6000	0.9944
chr1	210678501	210688000	9500	0.996
chr1	211130501	211138000	7500	1.0004	KCNH1 KCNH1<IT1
chr1	211574501	211582500	8000	1.0037	SLC30A1
chr1	212603501	212614000	10500	1.0157	ATF3
chr1	212623501	212631500	8000	0.9963	FAM71A
chr1	212696001	212702000	6000	1.0053	BATF3
chr1	213386501	213395000	8500	0.9944
chr1	213978001	213990500	12500	1.004	PROX1 PROX1<AS1
chr1	214328001	214335000	7000	0.9957
chr1	214546501	214553000	6500	0.9993	PTPN14
chr1	215081501	215086500	5000	0.9944	KCNK2
chr1	217132501	217143000	10500	1.0127	ESRRG
chr1	218161001	218169000	8000	0.9995
chr1	218342501	218349500	7000	0.9944	TGFB2 TGFB2<AS1
chr1	220525001	220531500	6500	0.996	MARK1
chr1	220874001	220897000	23000	1.0097	HLX HLX<AS1
chr1	221735001	221744000	9000	1.0049	DUSP10
chr1	222616001	222621500	5500	0.9993	MIA3
chr1	223002001	223009000	7000	1.0016
chr1	223079001	223085500	6500	1.0001
chr1	223142001	223147000	5000	0.9944	TLR5
chr1	223361501	223366500	5000	0.9944	SUSD4
chr1	224615001	224621500	6500	1.0116	CNIH3
chr1	225422501	225429500	7000	1.0101	LBR
chr1	225842001	225850000	8000	0.9967
chr1	225877501	225883000	5500	0.9944	TMEM63A
chr1	226733001	226740500	7500	1.0091	ITPKB
chr1	226979001	226989500	10500	0.9979
chr1	227315001	227321500	6500	0.9969	CDC42BPA
chr1	227728001	227736500	8500	0.9986	JMJD4 SNAP47
chr1	227743001	227751500	8500	0.9971
chr1	227773501	227781500	8000	1.0019
chr1	227883501	227888500	5000	0.9944
chr1	227919001	227928500	9500	0.9987
chr1	227944001	227951000	7000	1.0094	WNT9A
chr1	228003501	228012500	9000	1.0089	WNT3A
chr1	228058501	228064500	6000	0.9977
chr1	228081001	228086000	5000	0.9977	ARF1
chr1	228139501	228150000	10500	1.0023	GJC2 GUK1
chr1	228154001	228159000	5000	0.9944
chr1	228208001	228218000	10000	1.013	OBSCN OBSCN<AS1
chr1	228272501	228285000	12500	1.011
chr1	228313001	228319500	6500	1.014
chr1	228333501	228346000	12500	0.9967
chr1	228357001	228363000	6000	0.9966
chr1	228364001	228380000	16000	0.9999
chr1	228404001	228410000	6000	0.9977	TRIM11
chr1	228733501	228739000	5500	0.9976	RHOU
chr1	229143001	229148500	5500	0.9944
chr1	229406501	229412000	5500	1.0042
chr1	229940501	229945500	5000	0.9977
chr1	230065501	230073000	7500	1.0031	GALNT2
chr1	230101501	230107000	5500	0.996
chr1	230143501	230148500	5000	0.9944
chr1	230421001	230429000	8000	1.0015	PGBD5
chr1	230863501	230870000	6500	1.0034	C1orf198
chr1	231035001	231042000	7000	0.999	FAM89A
chr1	231159501	231167000	7500	1.0042	TRIM67
chr1	231334501	231340000	5500	0.996	EXOC8 SPRTN
chr1	231419001	231424000	5000	0.9944	EGLN1
chr1	232398501	232406000	7500	0.9966
chr1	232431501	232442000	10500	0.9949
chr1	232625001	232631500	6500	1.0001
chr1	232982001	232989000	7000	0.9977
chr1	234212501	234218500	6000	0.9944	SLC35F3
chr1	234230501	234236000	5500	0.9944
chr1	234532501	234542000	9500	0.9988	LINC01354
chr1	234606001	234614500	8500	1.0185	IRF2BP2
chr1	234655001	234660000	5000	0.9944
chr1	234768001	234773000	5000	0.9944
chr1	235325001	235330000	5000	1.0107	ARID4B GGPS1
chr1	236063501	236068500	5000	1.0009	NID1
chr1	236733001	236738000	5000	0.9944
chr1	236885501	236892000	6500	0.9977
chr1	237040001	237046000	6000	0.9999	RYR2
chr1	237884001	237889000	5000	0.9944	ZP4
chr1	240089501	240097000	7500	0.9977	FMN2
chr1	242519501	242526000	6500	0.9977	PLD5
chr1	243251501	243258000	6500	0.9955	CEP170 SDCCAG8
chr1	243470501	243475500	5000	0.9944
chr1	243486501	243492000	5500	1.0009
chr1	244047001	244053000	6000	1.0009	ZBTB18
chr1	244447501	244453500	6000	0.9955	ADSS
chr1	244860501	244867000	6500	1.0001	HNRNPU
chr1	245151501	245161500	10000	1.0173	KIF26B
chr1	245601001	245606500	5500	0.9944
chr1	245683001	245689500	6500	1.0058
chr1	245690001	245695500	5500	0.9993
chr1	245701001	245708500	7500	1.0015
chr1	245856501	245862000	5500	0.9944
chr1	247327501	247337000	9500	1.0153	ZNF496
chr1	247487501	247494000	6500	0.9952	OR2W5
chr1	248808001	248815000	7000	0.9983
chr1	248845501	248853000	7500	1.0096
chr2	41579	48078	6500	1.0042	FAM110C
chr2	259579	268078	8500	1.0046	ACP1 SH3YL1
chr2	283079	293578	10500	1.0053	ALKAL2
chr2	443079	448578	5500	0.996
chr2	466579	472578	6000	0.9988
chr2	563579	570078	6500	1.0009
chr2	619079	625578	6500	0.9985
chr2	672579	678078	5500	0.9977	TMEM18
chr2	879579	890078	10500	0.9993
chr2	948579	955578	7000	1.0081	LOC101060391 SNTG2
chr2	1204579	1210078	5500	0.996
chr2	1369579	1374578	5000	0.9977
chr2	1435579	1440578	5000	0.9944
chr2	1582079	1587078	5000	0.9944
chr2	1631079	1637078	6000	0.9998
chr2	1647079	1654078	7000	1.0036
chr2	1659079	1667078	8000	0.9991
chr2	1683579	1689078	5500	1.001
chr2	1739079	1748078	9000	1.0097	PXDN
chr2	1881579	1887578	6000	0.9987
chr2	1908079	1913078	5000	0.9944
chr2	1914579	1919578	5000	0.9944
chr2	2289579	2295078	5500	0.996
chr2	2563579	2572078	8500	0.997
chr2	2691579	2696578	5000	0.9944
chr2	2700579	2705578	5000	0.9944
chr2	2761579	2768578	7000	0.9977
chr2	2825579	2830578	5000	0.9977
chr2	3034579	3043078	8500	0.9989
chr2	3144579	3150078	5500	0.996
chr2	3168079	3175578	7500	0.9952
chr2	3278579	3283578	5000	0.9944
chr2	3288079	3294078	6000	0.9977
chr2	3320579	3327078	6500	1.0009
chr2	3387079	3392578	5500	0.996
chr2	3457579	3473578	16000	1.0072
chr2	3481579	3486578	5000	1.0042
chr2	4044079	4049078	5000	0.9944
chr2	4093079	4098078	5000	0.9944
chr2	5688079	5695578	7500	1.0015	LINC01248 SOX11
chr2	5865579	5872078	6500	0.996
chr2	6793579	6798578	5000	0.9944
chr2	6861079	6868578	7500	1.0026	CMPK2
chr2	7004079	7011078	7000	0.9944
chr2	7016579	7024078	7500	0.996
chr2	7426579	7433578	7000	0.9957
chr2	8451579	8460078	8500	0.9989
chr2	8538579	8549078	10500	0.9985
chr2	8570579	8577078	6500	0.9944
chr2	8638079	8643578	5500	0.9977
chr2	8674579	8682078	7500	1.0113	ID2 ID2<AS1
chr2	9204079	9209578	5500	1.0059	ASAP2
chr2	9422079	9427078	5000	0.9944	CPSF3 ITGB1BP1
chr2	9628079	9633578	5500	0.996	YWHAQ
chr2	9949579	9956078	6500	1.0067	GRHL1
chr2	10239079	10246078	7000	0.9955
chr2	10254079	10259078	5000	0.9944
chr2	10300079	10308578	8500	1.0112	HPCAL1
chr2	10774079	10779078	5000	0.9944
chr2	10908579	10916578	8000	1.0075	KCNF1
chr2	11341079	11346078	5000	0.9944	ROCK2
chr2	11745579	11751578	6000	1.001	LPIN1
chr2	12592579	12597578	5000	0.9944
chr2	12714079	12723078	9000	1.0122	TRIB2
chr2	12739579	12744578	5000	1.0009
chr2	14629079	14638578	9500	1.0108	FAM84A
chr2	15663579	15669578	6000	0.9955
chr2	15768079	15773078	5000	0.9944
chr2	15840079	15847578	7500	0.9966
chr2	15937579	15945078	7500	1.0162	MYCN MYCNOS
chr2	16506079	16512578	6500	0.9944
chr2	16754579	16760078	5500	0.9977
chr2	17537079	17544078	7000	1.0029	VSNL1
chr2	17875079	17883078	8000	1.0051	KCNS3
chr2	19345579	19366578	21000	1.0133	MIR4757 OSR1
chr2	19649579	19654578	5000	0.9944
chr2	19671579	19676578	5000	0.9944
chr2	19696579	19701578	5000	0.9944
chr2	19855079	19862078	7000	0.9944
chr2	19897579	19903078	5500	0.9993	TTC32
chr2	20048079	20053578	5500	1.0026	LAPTM4A
chr2	20137079	20145078	8000	0.9955
chr2	20167579	20173078	5500	0.996
chr2	20197579	20203578	6000	0.9966
chr2	20219579	20226578	7000	1.0068	SDC1
chr2	20349079	20354078	5000	0.9944	PUM2
chr2	20446579	20451578	5000	1.0042	RHOB
chr2	20537579	20544578	7000	0.9983
chr2	20617579	20628078	10500	1.0001
chr2	20634079	20643578	9500	0.998
chr2	20644079	20654578	10500	1.0039	HS1BP3
chr2	20661579	20675578	14000	1.0156	GDF7
chr2	20914579	20919578	5000	0.9944
chr2	21003579	21010078	6500	0.9952
chr2	21032579	21038078	5500	0.9944
chr2	23289579	23294578	5000	0.9944
chr2	23319579	23325078	5500	0.9944
chr2	23380579	23389578	9000	1.0009	KLHL29
chr2	23416079	23421078	5000	1.0009
chr2	23485079	23490578	5500	0.9944
chr2	23522579	23528078	5500	0.9944
chr2	23529579	23535078	5500	0.9977
chr2	23567079	23572078	5000	0.9944
chr2	23587079	23592078	5000	0.9944
chr2	23636579	23641578	5000	0.9944
chr2	23654579	23659578	5000	0.9944
chr2	23684079	23700578	16500	1.0009
chr2	24205079	24210078	5000	0.9944
chr2	24489079	24496078	7000	1.0003	NCOA1
chr2	24818079	24823578	5500	0.9993
chr2	24830579	24835578	5000	0.9944
chr2	24870579	24875578	5000	0.9944
chr2	25129079	25134078	5000	0.9977
chr2	25243579	25248578	5000	0.9977
chr2	25301579	25307078	5500	0.9944
chr2	25310579	25317078	6500	0.9985
chr2	25334079	25344078	10000	0.9986	DNMT3A
chr2	25371079	25381078	10000	1.0048
chr2	25977579	25984578	7000	0.999	KIF3C
chr2	26172079	26177078	5000	0.9944	GAREM2
chr2	26453579	26459078	5500	0.9944
chr2	26500079	26505078	5000	0.9944
chr2	26576079	26586578	10500	0.9965
chr2	26845079	26851578	6500	1.0206	DPYSL5
chr2	27023079	27028078	5000	0.9977
chr2	27035079	27042578	7500	0.9955
chr2	27049579	27056578	7000	1.0049	AGBL5 AGBL5<AS1
chr2	27067579	27073078	5500	1.0042	OST4
chr2	27079079	27088078	9000	1.0069	EMILIN1 KHK
chr2	27091579	27098078	6500	0.9955
chr2	27128079	27134578	6500	0.9993	PREB
chr2	27202579	27208078	5500	0.9944
chr2	27231579	27236578	5000	0.9977
chr2	27259579	27266578	7000	1.0081	SLC30A3
chr2	27366579	27372078	5500	1.0042	EIF2B4 SNX17
chr2	27375579	27382578	7000	1.0009	ZNF513
chr2	27567079	27572578	5500	0.9944
chr2	27573579	27580578	7000	0.9944	C2orf16
chr2	27888579	27893578	5000	0.9944	BABAM2 BRE<AS1 RBKS
chr2	28374079	28379078	5000	0.9944
chr2	28389079	28397078	8000	1.014	FLJ31356 FOSL2
chr2	28589579	28596578	7000	0.997
chr2	28747579	28753578	6000	0.9998	PPP1CB
chr2	29059579	29065578	6000	0.9955
chr2	29070579	29075578	5000	0.9944	PCARE
chr2	29111579	29117078	5500	0.9993	CLIP4
chr2	29221079	29226078	5000	0.9944	ALK
chr2	29916079	29924078	8000	1.0014	ALK
chr2	30146079	30151578	5500	1.001	YPEL5
chr2	30218079	30223078	5000	0.9944
chr2	30229579	30236578	7000	1.0042	LBH
chr2	30731579	30737578	6000	0.9944
chr2	30740579	30745578	5000	0.9944
chr2	30760579	30768578	8000	0.9963
chr2	30990079	30995078	5000	0.9977
chr2	31028579	31033578	5000	0.9944
chr2	31051579	31056578	5000	0.9944
chr2	31133579	31142578	9000	1.0013	GALNT14
chr2	31364079	31369078	5000	0.9977
chr2	31577579	31584578	7000	1.0029	SRD5A2
chr2	32944579	32950078	5500	1.0025	LTBP1
chr2	36354079	36361578	7500	1.0064	CRIM1 LOC100288911
chr2	37668579	37673578	5000	1.0009	CDC42EP3
chr2	38070079	38078078	8000	1.0135	CYP1B1
chr2	38598579	38606078	7500	0.9977	HNRNPLL
chr2	38746579	38752578	6000	1.0009	SRSF7
chr2	39432579	39439078	6500	1.0026	LOC728730 MAP4K3
chr2	39511079	39516078	5000	0.9944
chr2	39661579	39669578	8000	0.9972	TMEM178A
chr2	40450079	40455578	5500	0.996	SLC8A1
chr2	42044579	42052078	7500	1.0096	PKDCC
chr2	42167579	42172578	5000	0.9944	EML4 LOC102723824
chr2	42335579	42343578	8000	0.9951
chr2	42489579	42497078	7500	1.0173	KCNG3 MTA3
chr2	42759579	42765078	5500	0.996	OXER1
chr2	43220579	43229578	9000	1.0209	LINC01126 ZFP36L2
chr2	44800079	44806078	6000	0.9988
chr2	44924579	44953578	29000	1.0064	LINC01833 SIX3 SIX3<AS1
chr2	44999079	45016078	17000	1.0086	SIX2
chr2	45165579	45174578	9000	1.0122
chr2	45647079	45655078	8000	1.0164	PRKCE
chr2	45904579	45910578	6000	0.9966
chr2	46002579	46009078	6500	0.9944
chr2	46295079	46301578	6500	1.0124	EPAS1
chr2	46376079	46381578	5500	0.996
chr2	46666079	46672578	6500	0.996
chr2	46991579	46996578	5000	0.9944
chr2	47031579	47036578	5000	0.9944
chr2	47172079	47179578	7500	1.0031	CALM2
chr2	47517079	47525578	8500	0.9973	HCG2040054
chr2	47566579	47574078	7500	1.0118	KCNK12
chr2	50342579	50349578	7000	0.9957	NRXN1
chr2	51024079	51031578	7500	0.9977	LOC730100 NRXN1
chr2	54454079	54460578	6500	0.9985	SPTBN1
chr2	54555579	54560578	5000	0.9944	SPTBN1
chr2	54626079	54632078	6000	1.0031
chr2	54662079	54668578	6500	0.996
chr2	54722579	54729078	6500	1.005	EML6
chr2	54945579	54951078	5500	1.001
chr2	56182079	56188578	6500	0.9969	CCDC85A LOC100129434
chr2	60257079	60262078	5000	0.9944
chr2	60294579	60300078	5500	0.996
chr2	60458579	60466078	7500	0.9993
chr2	60547079	60558078	11000	0.9977	BCL11A
chr2	61534579	61540078	5500	1.0025	XPO1
chr2	62705079	62710078	5000	0.9944	EHBP1
chr2	63043579	63061578	18000	1.018	LOC100132215 OTX1
chr2	63586079	63592078	6000	0.9966	MDH1 WDPCP
chr2	63839579	63844578	5000	0.9944	UGP2
chr2	64141079	64147078	6000	0.9944	PELI1
chr2	64311079	64316078	5000	0.9944
chr2	64650079	64656078	6000	0.9955	SERTAD2
chr2	65309579	65315578	6000	1.0053
chr2	65427579	65433078	5500	1.0059	SPRED2
chr2	65434579	65439578	5000	0.9944
chr2	66429579	66450078	20500	1.0015	MEIS1 MEIS1<AS2 MEIS1-AS3
chr2	66572579	66581078	8500	1.0083	LINC01798
chr2	68247579	68255078	7500	0.9977	PPP3R1
chr2	68316079	68321078	5000	0.9944	CNRIP1
chr2	69009079	69014078	5000	0.9977	ANTXR1
chr2	69142079	69147078	5000	0.9944
chr2	69303579	69311578	8000	1.0033
chr2	69639579	69646578	7000	0.9983	AAK1 ANXA4
chr2	69914079	69919078	5000	0.9977	MXD1
chr2	70083079	70090578	7500	0.9985	PCBP1 PCBP1<AS1
chr2	70674079	70679078	5000	0.9944
chr2	70690579	70696578	6000	1.002
chr2	70786579	70791578	5000	0.9944	FIGLA
chr2	70893579	70908578	15000	1.0075	VAX2
chr2	70981579	70986578	5000	0.9944
chr2	71066579	71073078	6500	1.0017	NAGK
chr2	71463579	71470078	6500	1.0034	DYSF
chr2	71588079	71593078	5000	0.9944
chr2	71596079	71604578	8500	0.9944
chr2	71668079	71673578	5500	0.9944
chr2	71923579	71931078	7500	0.9987
chr2	72002579	72008578	6000	0.9988
chr2	72030579	72035578	5000	0.9944
chr2	72126579	72137078	10500	1.0023
chr2	72138079	72152578	14500	1.0193	CYP26B1
chr2	72912579	72929078	16500	1.0123	EMX1
chr2	72933079	72938078	5000	0.9944
chr2	72956579	72964578	8000	0.9968
chr2	72990579	72995578	5000	0.9944
chr2	73067079	73076578	9500	1.0101	SFXN5
chr2	73084579	73089578	5000	0.9944
chr2	73109079	73114078	5000	1.0042	RAB11FIP5
chr2	73288079	73296578	8500	1.014	EGR4
chr2	73980579	73990078	9500	1.0026	DGUOK<AS1 TET3
chr2	74005579	74010578	5000	0.9944
chr2	74099079	74107578	8500	0.9973
chr2	74359079	74369578	10500	0.9955
chr2	74370079	74375078	5000	0.9944	DCTN1
chr2	74411579	74417078	5500	0.9993	C2orf81
chr2	74437579	74442578	5000	0.9977	RTKN
chr2	74495079	74506078	11000	1.011	LBX2 LBX2<AS1 PCGF1
chr2	74513079	74518578	5500	0.9976	TLX2
chr2	74525079	74534578	9500	1.014	AUP1 DQX1 HTRA2
chr2	74670579	74676078	5500	0.9944
chr2	74743079	74748078	5000	0.9944
chr2	75196079	75203078	7000	1.0016	TACR1
chr2	75559579	75565078	5500	0.9977	EVA1A
chr2	80298579	80307578	9000	1.0046	CTNNA2 LRRTM1
chr2	85131579	85137578	6000	1.0097	TCF7L1
chr2	85536579	85542578	6000	1.0064	MAT2A PARTICL
chr2	85598579	85603578	5000	0.9944	TMEM150A USP39
chr2	85750079	85757578	7500	1.0168	ATOH8
chr2	85763079	85770078	7000	0.9944
chr2	86787579	86792578	5000	0.9944	CD8A
chr2	88689579	88695078	5500	1.0058	RPIA
chr2	95021579	95027578	6000	1.0064	MAL
chr2	95154079	95159578	5500	0.996	ZNF514
chr2	95310579	95316578	6000	0.9955
chr2	95341579	95351078	9500	1.0049	KCNIP3
chr2	95387079	95394078	7000	0.9983
chr2	96112079	96121578	9500	1.0039	ADRA2B
chr2	96142079	96149578	7500	0.9993	DUSP2
chr2	96285079	96293078	8000	1.0051
chr2	96526079	96532078	6000	0.9993	LOC105373496
chr2	96548579	96553578	5000	0.9977
chr2	96759079	96764578	5500	1.0107	CNNM4
chr2	96863579	96871578	8000	1.0098	SEMA4C
chr2	96946579	96951578	5000	0.9977
chr2	97653579	97664578	11000	1.0065	ACTR1B
chr2	97722579	97728578	6000	1.0031
chr2	97763079	97768078	5000	0.9944
chr2	98309579	98314578	5000	0.9944
chr2	98343079	98351078	8000	1	CNGA3
chr2	98501579	98507578	6000	0.9944
chr2	98544579	98549578	5000	0.9944
chr2	98564579	98574078	9500	0.9977
chr2	98583579	98588578	5000	0.9944
chr2	98604079	98611078	7000	1.0081	COA5 UNC50
chr2	98821579	98827078	5500	1.0091
chr2	98911079	98916078	5000	0.9944
chr2	98934579	98940078	5500	0.996	KIAA1211L
chr2	100040079	100045078	5000	0.9944
chr2	100275079	100280078	5000	0.9944
chr2	100401079	100408578	7500	0.9955
chr2	100816079	100825578	9500	1.0094	NPAS2
chr2	101148079	101153578	5500	0.996	TBC1D8 TBC1D8<AS1
chr2	101696079	101701078	5000	1.0042	MAP4K4
chr2	102140079	102147578	7500	0.9982	IL1R1
chr2	102246579	102251578	5000	0.9977
chr2	102615579	102620578	5000	1.0042	SLC9A2
chr2	102837579	102845078	7500	0.9955
chr2	104699079	104707078	8000	0.9986
chr2	104742579	104747578	5000	0.9944
chr2	104840079	104855078	15000	1.005	LINC01158 POU3F3
chr2	104862079	104869078	7000	1.0016
chr2	104869579	104874578	5000	0.9944	LINC01159
chr2	105642579	105647578	5000	0.9977
chr2	105742079	105748578	6500	1.001	NCK2
chr2	105881079	105886078	5000	1.0009
chr2	106094579	106103578	9000	0.9962
chr2	106109079	106116578	7500	0.9966
chr2	106882579	106888078	5500	1.0025	ST6GAL2
chr2	108926079	108931578	5500	0.9944
chr2	109125079	109134078	9000	1.0013	SH3RF3 SH3RF3<AS1
chr2	109144579	109149578	5000	0.9977
chr2	109171079	109176078	5000	0.9944
chr2	109257579	109262578	5000	0.9944
chr2	109279079	109289578	10500	0.9944
chr2	109316579	109323578	7000	1.0003
chr2	109344079	109351078	7000	0.9951
chr2	109372079	109381578	9500	0.9977
chr2	109393079	109399578	6500	0.9993
chr2	109401079	109413078	12000	0.997
chr2	109611579	109617578	6000	1.0009	SEPT10 SOWAHC
chr2	111039579	111045078	5500	0.9944
chr2	111113579	111126078	12500	1.0255	ACOXL<AS1 BCL2L11
chr2	111154579	111160578	6000	0.9955
chr2	111161079	111166578	5500	0.9944
chr2	112151079	112157078	6000	0.9944
chr2	112642579	112650078	7500	1.0124	FLJ42351 SLC20A1
chr2	113273079	113281078	8000	1.0093	PAX8
chr2	115159579	115166078	6500	1.0083	DPP10 DPP10<AS1
chr2	117914579	117920078	5500	0.9944
chr2	118221079	118226078	5000	0.9944
chr2	118762079	118768578	6500	0.996
chr2	118801079	118808078	7000	0.9964
chr2	118813079	118818078	5000	0.9944
chr2	118829079	118863078	34000	1.0116	EN1
chr2	119152079	119160578	8500	1.0013	C1QL2
chr2	119218579	119227578	9000	1.0006	STEAP3
chr2	119244579	119252578	8000	0.9949	STEAP3<AS1
chr2	120221579	120228578	7000	1.0003	TMEM185B
chr2	120249579	120254578	5000	0.9944	RALB
chr2	120340079	120357078	17000	1.0054	INHBB
chr2	120395079	120400078	5000	0.9977
chr2	120430079	120436078	6000	0.9944
chr2	120436579	120445578	9000	1.0022
chr2	120461079	120466578	5500	0.9944	LINC01101
chr2	120481079	120486578	5500	0.9944
chr2	120521079	120527078	6000	0.9955
chr2	120564079	120569078	5000	0.9944
chr2	120569579	120574578	5000	0.9944
chr2	120575579	120581578	6000	0.9955
chr2	120597079	120602578	5500	0.9944
chr2	120607579	120616078	8500	0.9949
chr2	120620579	120625578	5000	0.9944
chr2	120652579	120658578	6000	0.9955
chr2	120734579	120742578	8000	0.9988
chr2	120763579	120769578	6000	0.996
chr2	120809579	120814578	5000	0.9944
chr2	120819579	120824578	5000	0.9977
chr2	120870079	120876078	6000	0.9944
chr2	120932079	120937078	5000	0.9944
chr2	120969079	120976578	7500	0.9944
chr2	120982079	120994078	12000	0.9974
chr2	121074079	121082578	8500	1.0034
chr2	121236079	121241078	5000	1.0042
chr2	124021579	124029578	8000	0.9986	CNTNAP5 LOC107985820
chr2	126668579	126673578	5000	0.9944
chr2	126975579	126982078	6500	0.9977
chr2	127052079	127059078	7000	0.9951
chr2	127067579	127073578	6000	0.9955
chr2	127102079	127108578	6500	0.9985	BIN1
chr2	127418579	127424078	5500	0.9944	MIR4783 PROC
chr2	127580079	127585078	5000	0.9944
chr2	127605579	127611078	5500	0.9944
chr2	127642079	127647078	5000	0.9944	GPR17 LIMS2
chr2	127649579	127656078	6500	1.0042	LIMS2
chr2	127697579	127703578	6000	0.9998	SFT2D3
chr2	128305079	128312578	7500	0.9998
chr2	128313079	128318078	5000	0.9944	HS6ST1
chr2	128319079	128326578	7500	0.9988	HS6ST1
chr2	128366579	128374578	8000	0.9949
chr2	128375579	128382078	6500	0.9944
chr2	128732079	128739578	7500	1.0151
chr2	128774579	128779578	5000	0.9944
chr2	128793079	128799578	6500	0.996
chr2	129909079	129914078	5000	0.9944
chr2	130387579	130392578	5000	0.9944
chr2	130726579	130731578	5000	0.9977	GPR148
chr2	130962579	130968578	6000	1.0096
chr2	131033079	131038078	5000	0.9944
chr2	131038579	131049578	11000	0.999
chr2	131153079	131158578	5500	0.9993
chr2	132415079	132421078	6000	0.9977	GPR39
chr2	132664579	132674578	10000	1.0099	LYPD1
chr2	134117079	134122078	5000	1.0042
chr2	134452079	134465078	13000	0.9949
chr2	134714079	134720578	6500	1.0026	TMEM163
chr2	135740079	135746078	6000	1.0086	UBXN4
chr2	135982579	135987578	5000	0.9944	DARS DARS<AS1
chr2	136112579	136122078	9500	1.0173	CXCR4
chr2	136761579	136770578	9000	0.9995	THSD7B
chr2	138776579	138785078	8500	0.9976	NXPH2
chr2	143932579	143941078	8500	1.0034	LOC101928386
chr2	144512579	144518578	6000	0.9944	ZEB2 ZEB2<AS1
chr2	147840579	147847078	6500	0.9944	ACVR2A
chr2	148640579	148646578	6000	1.0031	EPC2
chr2	148873579	148880078	6500	0.9993	KIF5C
chr2	149328079	149334578	6500	0.9993	LYPD6
chr2	150481079	150490578	9500	1.0074	RND3
chr2	152333079	152339078	6000	0.9998	FMNL2
chr2	152714079	152720578	6500	1.0017	ARL6IP6 PRPF40A
chr2	153473579	153481578	8000	1.0079	RPRM
chr2	154694579	154702578	8000	1.0061	KCNJ3
chr2	156319079	156337078	18000	1.0124	NR4A2
chr2	156338079	156346578	8500	1.0005	FLJ46875
chr2	158453079	158461578	8500	1.0009	CCDC148 PKP4
chr2	158964579	158973578	9000	1.0006	TANC1
chr2	159228079	159233078	5000	0.9944
chr2	161236579	161242578	6000	0.9998
chr2	161411579	161431078	19500	1.0038	TBR1
chr2	165790079	165796078	6000	0.9944	GALNT3
chr2	167290579	167297078	6500	0.9944
chr2	169360579	169365578	5000	0.9944	LRP2
chr2	170710079	170720578	10500	1.0217	LINC01124 SP5
chr2	170812079	170825078	13000	1.0302	GAD1
chr2	172076579	172104578	28000	1.0104	DLX1 DLX2 DLX2<DT
chr2	172230579	172236078	5500	0.9944
chr2	172425079	172432578	7500	1.002	ITGA6
chr2	173962079	173967078	5000	0.9944	SP3
chr2	174325579	174347078	21500	1.0077	LINC01305 SP9
chr2	176066079	176076578	10500	0.996
chr2	176077079	176087078	10000	1.017	EVX2
chr2	176087579	176144078	56500	1.0034	HOXD<AS2 HOXD10 HOXD11 HOXD12 HOXD13 HOXD8 HOXD9 LOC401021
chr2	176145079	176153578	8500	0.9989	HOXD4 MIR10B
chr2	176154579	176168078	13500	1.0127	HOXD3
chr2	176170579	176179578	9000	1.0004	HAGLR HAGLROS
chr2	177261079	177267078	6000	0.9998	NFE2L2
chr2	177761079	177766078	5000	0.9944
chr2	178193079	178198078	5000	0.9944	OSBPL6
chr2	178527579	178537578	10000	1.0024
chr2	178542079	178552578	10500	0.9988
chr2	178559079	178584578	25500	1.0003
chr2	178586579	178594578	8000	0.9995
chr2	178728079	178733078	5000	0.9944
chr2	178773079	178778078	5000	0.9944	LOC101927055
chr2	179858079	179863578	5500	0.996	MIR1258 ZNF385B
chr2	181454579	181461578	7000	1.0003	ITGA4
chr2	181675579	181687578	12000	1.0166	NEUROD1
chr2	188289579	188296078	6500	0.9985	GULP1 LINC01090 MIR561
chr2	191243079	191248078	5000	0.9977	MYO1B
chr2	191835579	191840578	5000	0.9944
chr2	192191079	192199078	8000	1.0009	TMEFF2
chr2	195654079	195661578	7500	1.0102	SLC39A10
chr2	196169579	196175078	5500	1.0091	STK17B
chr2	196589579	196595078	5500	1.0025	HECW2
chr2	197308079	197313078	5000	0.9944	ANKRD44
chr2	197704079	197709078	5000	0.9944	MARS2
chr2	199453579	199472578	19000	1.015	SATB2 SATB2<AS1
chr2	200305579	200311578	6000	0.9977	SPATS2L
chr2	200809579	200815078	5500	0.9977	BZW1 LOC101927795
chr2	202030579	202038078	7500	0.9977	FZD7
chr2	202374579	202379578	5000	0.9944	BMPR2
chr2	204542579	204548078	5500	0.9944	PARD3B
chr2	205560579	205565578	5000	0.9944
chr2	205678079	205690078	12000	1.0075	NRP2
chr2	205729079	205734078	5000	0.9944
chr2	205744579	205751578	7000	0.9944
chr2	206441579	206447578	6000	0.9944	ADAM23
chr2	207159579	207165078	5500	0.9944	KLF7 MIR7845
chr2	207765079	207770078	5000	0.9977	FZD5
chr2	207824079	207829078	5000	1.0009
chr2	212533079	212541078	8000	1.0094	ERBB4
chr2	216368079	216373078	5000	0.9944	MARCH4
chr2	216632079	216637578	5500	1.0059	IGFBP2
chr2	216677579	216682578	5000	0.9944
chr2	218259079	218267578	8500	0.9977	GPBAR1
chr2	218274079	218280578	6500	0.9977	MIR6513
chr2	218394579	218403578	9000	1.018	CTDSP1 MIR26B
chr2	218566079	218571578	5500	0.9976	CNOT9 USP37
chr2	218658579	218665578	7000	1.0107	BCS1L ZNF142
chr2	218856579	218862078	5500	0.9993	WNT6
chr2	218879579	218884578	5000	0.9944	WNT10A
chr2	218892579	218899078	6500	1.0001
chr2	218955579	218964578	9000	1.0144	CDK5R2
chr2	218979579	218987578	8000	1.0149	FEV
chr2	218995079	219004578	9500	1.0016	CRYBA2 LOC100129175 MIR375
chr2	219025579	219031578	6000	0.9944
chr2	219054079	219065078	11000	1.0133	IHH MIR3131
chr2	219175579	219184578	9000	1.0068	CNPPD1 RETREG2
chr2	219206079	219211578	5500	1.0025	ZFAND2B
chr2	219217579	219223078	5500	1.0074	ABCB6
chr2	219277579	219284078	6500	0.9944	DNAJB2
chr2	219441079	219453578	12500	0.9988
chr2	219479079	219494078	15000	1.0011
chr2	219494579	219501078	6500	1.0067	GMPPA LOC100996693
chr2	219510579	219518078	7500	0.9944	ASIC4
chr2	219536079	219546578	10500	1.008	CHPF TMEM198
chr2	219547079	219564578	17500	1.0039	MIR3132
chr2	219626579	219636078	9500	0.9973	SLC4A3
chr2	220109579	220115578	6000	0.9944
chr2	221568079	221576578	8500	1.0074	EPHA4
chr2	222292079	222310578	18500	1.0078	CCDC140 PAX3
chr2	222316079	222322078	6000	0.9955	LOC440934
chr2	222859579	222865578	6000	0.9966	ACSL3
chr2	224037079	224043578	6500	1.0009	SERPINE2
chr2	224583579	224588578	5000	1.0009	CUL3
chr2	225038079	225046578	8500	1.0058	DOCK10
chr2	226793079	226803578	10500	1.0118	IRS1 RHBDD1
chr2	227162579	227167578	5000	0.9944	COL4A3 COL4A4
chr2	227471079	227476078	5000	0.9977	AGFG1 MIR5703
chr2	228178079	228183078	5000	0.9944	SPHKAP
chr2	229268079	229273078	5000	0.9944	PID1
chr2	229710579	229718578	8000	0.9995	DNER
chr2	230861579	230867078	5500	0.996	ITM2C
chr2	230871079	230876078	5000	0.9944
chr2	230904079	230911578	7500	1.0004
chr2	231391579	231400578	9000	1.0115	B3GNT7
chr2	231706079	231712078	6000	1.0173	MIR1244<1 MIR1244-2 MIR1244-3 MIR1244-4 PTMA
chr2	231921579	231932078	10500	1.0113	NPPC
chr2	232477579	232483578	6000	0.9944
chr2	232518579	232527078	8500	1.0124	CHRND PRSS56
chr2	232539579	232544578	5000	0.9944	CHRNG
chr2	232875579	232881078	5500	0.996	SNORC
chr2	232924579	232929578	5000	1.0107	NGEF
chr2	233059079	233064078	5000	0.9944	INPP5D
chr2	233206579	233211578	5000	0.9977
chr2	233290079	233295578	5500	0.9944	SCARNA6
chr2	233383579	233388578	5000	1.0009	DGKD
chr2	233443079	233448078	5000	0.9977
chr2	233452079	233457078	5000	0.9944
chr2	233818579	233824078	5500	0.9944
chr2	233837579	233845078	7500	0.9982
chr2	233846579	233855078	8500	0.996	HJURP
chr2	234492079	234501578	9500	1.0006	ARL4C
chr2	234948079	234956578	8500	1.0099	SH3BP4
chr2	235005079	235010578	5500	0.9944
chr2	235023579	235036078	12500	0.9994
chr2	235050579	235057078	6500	0.9985
chr2	235491579	235497578	6000	1.0129	AGAP1
chr2	235542079	235547078	5000	1.0042
chr2	235668079	235674578	6500	1.0173
chr2	235688579	235694078	5500	0.9993
chr2	235804079	235813578	9500	0.9977
chr2	235847079	235855578	8500	1.0013
chr2	235857579	235866578	9000	0.9981
chr2	235916579	235922078	5500	0.9944
chr2	235925079	235933578	8500	0.9985
chr2	235934079	235942078	8000	1
chr2	235954579	235961578	7000	1.0075
chr2	235972579	235977578	5000	0.9944
chr2	236048079	236057078	9000	0.9986
chr2	236125579	236132078	6500	0.9952
chr2	236154579	236177078	22500	1.0179	GBX2
chr2	236330579	236337578	7000	0.9955
chr2	236576079	236582578	6500	0.9969
chr2	237347579	237352578	5000	0.9944
chr2	237357079	237364578	7500	0.996
chr2	237376579	237381578	5000	0.9944
chr2	237470579	237478578	8000	0.996
chr2	237623079	237629078	6000	1.0031	LRRFIP1
chr2	237669079	237674578	5500	0.996
chr2	237691079	237696078	5000	1.0009	LRRFIP1
chr2	237734579	237740078	5500	0.9944
chr2	237856579	237861578	5000	1.0042	RAMP1
chr2	237873079	237879078	6000	0.9955
chr2	238096579	238101578	5000	0.9944	ESPNL
chr2	238127079	238133578	6500	1.0075	ESPNL
chr2	238137579	238144078	6500	0.9993	KLHL30
chr2	238157579	238164578	7000	1.0042	ERFE
chr2	238165079	238171078	6000	0.9944
chr2	238236579	238244578	8000	1.0042	HES6
chr2	238250079	238256078	6000	0.9944
chr2	238284579	238292078	7500	1.0069	PER2
chr2	238422579	238428078	5500	1.0025	ASB1
chr2	238556579	238561578	5000	0.9944	LINC01107
chr2	238595579	238603078	7500	0.9952
chr2	238695579	238705078	9500	1.0019
chr2	238844579	238852578	8000	1.0206	TWIST2
chr2	238886579	238892078	5500	1.0009
chr2	238893079	238898578	5500	0.9944
chr2	238923579	238931078	7500	1.0004	LINC01940
chr2	238965579	238972578	7000	1.0016
chr2	239011579	239017078	5500	1.0009
chr2	239049079	239055078	6000	1.0009
chr2	239063579	239068578	5000	1.0075	MIR4440
chr2	239077079	239085578	8500	0.9989	MIR4441
chr2	239093579	239101578	8000	1.0005
chr2	239104579	239112578	8000	1.0028
chr2	239113579	239119578	6000	1.0075
chr2	239136579	239142578	6000	1.0031
chr2	239143079	239149078	6000	1.0064
chr2	239153579	239164578	11000	0.9956
chr2	239186079	239192078	6000	0.9955
chr2	239192579	239197578	5000	0.9977	MGC16025
chr2	239200079	239205078	5000	0.9944
chr2	239236079	239241578	5500	0.9976
chr2	239259579	239269078	9500	0.9999
chr2	239271579	239278078	6500	0.9993
chr2	239289579	239294578	5000	0.9977
chr2	239302079	239314578	12500	1.0044	MIR4269
chr2	239336079	239341078	5000	0.9944
chr2	239368079	239373078	5000	1.0009
chr2	239376579	239382578	6000	0.9966
chr2	239390579	239395578	5000	0.9944
chr2	239396579	239405078	8500	1.0128	HDAC4 LOC101928111
chr2	239440579	239445578	5000	0.9977
chr2	239513579	239524078	10500	0.996
chr2	239566079	239571578	5500	0.9944
chr2	239607079	239613078	6000	0.9966
chr2	239720079	239730078	10000	0.9982
chr2	239748579	239754578	6000	0.9966
chr2	239761579	239771078	9500	0.9966	LOC150935
chr2	239772579	239781078	8500	0.9981
chr2	239943579	239949578	6000	1.0053	MIR4786
chr2	239954579	239959578	5000	0.9977
chr2	239975579	239981078	5500	0.9944
chr2	240129579	240142578	13000	1.0009	COPS9 OTOS
chr2	240207579	240216578	9000	0.9948
chr2	240231579	240236578	5000	0.9944
chr2	240248079	240261078	13000	0.9981
chr2	240388579	240394078	5500	0.9977
chr2	240429079	240440578	11500	1.0012	GPC1
chr2	240441079	240449578	8500	1.0025
chr2	240450079	240469578	19500	1.0044	LOC100130449 MIR149
chr2	240499079	240504078	5000	0.9944
chr2	240556579	240562078	5500	1.019	ANKMY1 DUSP28
chr2	240563579	240578078	14500	1.007	RNPEPL1
chr2	240584579	240592078	7500	1.0124	CAPN10 CAPN10<DT
chr2	240592579	240599578	7000	0.9977
chr2	240643079	240651578	8500	0.9969
chr2	240711079	240726078	15000	1.0006
chr2	240750079	240755078	5000	0.9944
chr2	240769079	240774078	5000	0.9944
chr2	240781579	240787078	5500	1.0025
chr2	240791579	240800078	8500	0.9997
chr2	240815579	240821578	6000	0.9999	KIF1A
chr2	240886579	240892078	5500	0.9977	C2orf54
chr2	240895079	240900578	5500	0.9977	C2orf54
chr2	240912079	240918578	6500	0.9952
chr2	240929579	240936578	7000	0.9977
chr2	240994079	241004078	10000	1.0069	SNED1
chr2	241033079	241040578	7500	0.9987
chr2	241063079	241068078	5000	0.9944
chr2	241068579	241076078	7500	0.9982
chr2	241134079	241140078	6000	0.9988
chr2	241147579	241154078	6500	1.0067	PASK PPP1R7
chr2	241198079	241205078	7000	1.0036
chr2	241233579	241238578	5000	0.9944
chr2	241267579	241276078	8500	1.0054	HDLBP
chr2	241313579	241318578	5000	1.0107	HDLBP SEPT2
chr2	241495579	241501578	6000	0.9944
chr2	241636079	241641078	5000	0.9977	ATG4B THAP4
chr2	241719079	241726578	7500	0.997
chr2	241849079	241856578	7500	0.9966
chr2	241866579	241874578	8000	1.0061	RTP5
chr2	241890579	241896578	6000	0.9966
chr2	241900079	241906078	6000	0.9966	LOC285095
chr2	241940579	241951578	11000	0.996
chr2	242053579	242059078	5500	0.9944
chr3	193550	201549	8000	0.9958	CHL1 CHL1<AS2
chr3	2094550	2103549	9000	1.0133	CNTN4
chr3	3844050	3849549	5500	0.996
chr3	4489550	4496549	7000	1.0003	ITPR1 ITPR1<DT
chr3	4745550	4751049	5500	0.9944	EGOT
chr3	4792550	4797549	5000	0.9977
chr3	4824050	4829049	5000	0.9977
chr3	4975550	4983549	8000	1.0061	BHLHE40 BHLHE40<AS1
chr3	6857050	6866049	9000	1.0067	GRM7
chr3	8729050	8734549	5500	0.9944	CAV3
chr3	8763050	8772049	9000	1.0071	OXTR
chr3	8980050	8986049	6000	0.9955
chr3	9394050	9401549	7500	1.0031	SETD5 THUMPD3<AS1
chr3	9729050	9735049	6000	1.0107	BRPF1
chr3	9742550	9747549	5000	0.9977
chr3	9913550	9918549	5000	0.9944	IL17RC
chr3	10287550	10293549	6000	0.9998	GHRL
chr3	10326050	10338549	12500	0.999	MIR378B
chr3	10447050	10452049	5000	0.9944
chr3	10502550	10511049	8500	0.9973	ATP2B2
chr3	10814550	10820549	6000	0.9944	SLC6A11
chr3	10914050	10919049	5000	0.9977
chr3	10990050	10998549	8500	1.0005	SLC6A1
chr3	11033550	11038549	5000	0.9944
chr3	11533050	11538549	5500	0.9977
chr3	11554550	11561549	7000	0.997
chr3	11562550	11570549	8000	1.0023	VGLL4
chr3	11717550	11722549	5000	0.9977	VGLL4
chr3	12439550	12446549	7000	0.9983
chr3	12813050	12819549	6500	0.9969
chr3	12903550	12912549	9000	0.9985
chr3	12920550	12925549	5000	0.9944
chr3	12929050	12937049	8000	1.0016
chr3	12944550	12950049	5500	0.9944
chr3	12951550	12958049	6500	1.0009
chr3	12989050	12996049	7000	1.0022
chr3	13039050	13050549	11500	0.9959
chr3	13071550	13077049	5500	0.9993	IQSEC1
chr3	13091050	13096549	5500	0.996
chr3	13234550	13240049	5500	0.9944
chr3	13279050	13287049	8000	1.0019
chr3	13568050	13573549	5500	0.9944	FBLN2
chr3	13579550	13584549	5000	0.9944
chr3	13618050	13624549	6500	0.9993	SNORA93
chr3	13626550	13633049	6500	0.9944
chr3	13634050	13640549	6500	0.996
chr3	13652050	13659549	7500	0.9951	LINC00620
chr3	13781550	13789049	7500	0.9966
chr3	13789550	13796549	7000	0.9952
chr3	13850050	13855049	5000	0.9944
chr3	13875050	13883049	8000	0.9977	WNT7A
chr3	13893550	13900049	6500	0.9977
chr3	14114050	14119049	5000	0.9944
chr3	14121550	14129049	7500	1.0042	CHCHD4 TMEM43
chr3	14130550	14136049	5500	0.9944
chr3	14421550	14426549	5000	0.9944
chr3	14466550	14471549	5000	0.9944
chr3	14532050	14537049	5000	0.9944
chr3	16315550	16324049	8500	0.9944
chr3	16512050	16517049	5000	0.9977	RFTN1
chr3	16879550	16889049	9500	1.0055	PLCL2
chr3	17154550	17163549	9000	0.9944
chr3	18441050	18447549	6500	0.9969	SATB1 SATB1<AS1
chr3	19146050	19151549	5500	0.9976	KCNH8
chr3	19943550	19949049	5500	0.9977	EFHB RAB5A
chr3	20183050	20188049	5000	0.9944	SGO1
chr3	22369050	22375549	6500	0.9985
chr3	23200050	23205549	5500	0.9944	UBE2E2 UBE2E2<AS1
chr3	23805550	23813049	7500	0.9971	UBE2E1 UBE2E1<AS1
chr3	24119050	24124549	5500	0.9944
chr3	24491050	24499049	8000	0.9991	THRB THRB<AS1
chr3	24518050	24526549	8500	0.9989	MIR4792
chr3	25570050	25575049	5000	0.9977
chr3	25661550	25666549	5000	0.9944	MIR4442 TOP2B
chr3	26620050	26628049	8000	1.0037	LRRC3B
chr3	27712050	27732549	20500	1.0068	EOMES
chr3	28238050	28243049	5000	0.9944	CMC1
chr3	28573050	28579549	6500	0.9944	LINC00693
chr3	31527550	31535049	7500	1.0042	STT3B
chr3	31680050	31685049	5000	0.9944
chr3	32814050	32823549	9500	1.0245	TRIM71
chr3	33436050	33441549	5500	1.001	UBP1
chr3	35636050	35641049	5000	0.9944	ARPP21
chr3	36988050	36994549	6500	1.0058	EPM2AIP1 MLH1
chr3	37173550	37178549	5000	0.9944	LRRFIP2
chr3	37451050	37457049	6000	0.9966	ITGA9
chr3	37750550	37755549	5000	0.9944
chr3	37858550	37865549	7000	1.0016	CTDSPL ITGA9<AS1
chr3	37996550	38002049	5500	0.9944
chr3	38005550	38011549	6000	0.9955
chr3	38020050	38026049	6000	0.9966	PLCD1
chr3	38026550	38033049	6500	0.9977	PLCD1
chr3	38093550	38100549	7000	0.9964
chr3	38136050	38143549	7500	1.0042	ACAA1 MYD88
chr3	38272550	38278549	6000	0.9966
chr3	38474550	38483049	8500	0.9993
chr3	38613050	38618049	5000	0.9944
chr3	38645050	38650549	5500	0.9977	SCN5A
chr3	39102550	39111049	8500	1.0046	GORASP1 TTC21A
chr3	39136050	39145549	9500	0.9952	CSRNP1 MIR6822
chr3	39149050	39155049	6000	1.002	CSRNP1
chr3	39183550	39193049	9500	1.0016	XIRP1
chr3	39805550	39815049	9500	1.0085	MYRIP
chr3	41195050	41203549	8500	1.0009	CTNNB1
chr3	41240550	41249549	9000	0.996
chr3	41261550	41266549	5000	0.9977
chr3	42498050	42506549	8500	1.0054	VIPR1
chr3	42651050	42659049	8000	0.9972	LOC101928323 ZBTB47
chr3	42684050	42690549	6500	0.9993	KLHL40
chr3	42978050	42983549	5500	0.9944	FAM198A
chr3	43078050	43083549	5500	0.9976
chr3	43361050	43368549	7500	0.9971
chr3	43993050	44003049	10000	1.0203
chr3	44056050	44062049	6000	0.9944
chr3	44108550	44113549	5000	0.9944	MIR138<1
chr3	45222050	45228049	6000	1.002	TMEM158
chr3	45758550	45764049	5500	0.9993
chr3	45771050	45776049	5000	0.9944
chr3	45792050	45798049	6000	0.9955	SLC6A20
chr3	45944550	45950049	5500	0.996	CXCR6
chr3	45984550	45990549	6000	0.9944
chr3	46017050	46022049	5000	0.9944
chr3	46662050	46668549	6500	0.9952
chr3	46678050	46688549	10500	0.9952
chr3	46692050	46697549	5500	0.9993	ALS2CL
chr3	46881050	46886049	5000	0.9944	PTH1R
chr3	46898050	46905049	7000	0.9977
chr3	46984550	46992049	7500	0.9944
chr3	46993550	47014549	21000	1.0051	NRADDP
chr3	47243050	47248049	5000	0.9944
chr3	47404550	47415549	11000	0.9979
chr3	47417050	47423049	6000	0.9976
chr3	47845550	47854549	9000	1.0034	MIR1226
chr3	48412550	48436049	23500	0.9979	PLXNB1
chr3	48463050	48468049	5000	0.9944	TREX1
chr3	48566550	48575049	8500	0.9963
chr3	48578550	48602049	23500	1.0054	COL7A1 MIR711
chr3	48627550	48644049	16500	1.0005	MIR4793 MIR6824 SLC26A6
chr3	48648050	48665549	17500	1.0212	CELSR3 LINC02585
chr3	48677550	48686549	9000	0.9996	NCKIPSD
chr3	49000550	49009049	8500	1.0063	WDR6
chr3	49011550	49019049	7500	1.014	DALRD3 MIR191 MIR425 NDUFAF3
chr3	49119050	49127049	8000	1.0079	USP19
chr3	49128050	49134049	6000	1.0086	LAMB2
chr3	49161550	49168049	6500	0.9969	CCDC71
chr3	49170050	49176049	6000	0.9977	KLHDC8B
chr3	49529550	49536549	7000	1.0042
chr3	49649050	49666049	17000	1.0022
chr3	49673050	49684049	11000	0.9983	APEH
chr3	49712550	49720049	7500	1.0108	AMIGO3
chr3	49720550	49728549	8000	1.0192	AMIGO3 GMPPB
chr3	49802550	49814049	11500	0.9969	INKA1 MIR5193 UBA7
chr3	49839550	49846049	6500	0.9944
chr3	49855550	49863049	7500	1.0009	TRAIP
chr3	49865050	49870049	5000	0.9977	CAMKV
chr3	49870550	49876049	5500	0.9944	CAMKV
chr3	49907550	49913549	6000	0.9955
chr3	50154050	50159549	5500	0.996	SEMA3F SEMA3F<AS1
chr3	50167050	50173049	6000	0.996	MIR566
chr3	50182050	50187049	5000	1.0042
chr3	50191050	50197549	6500	1.0115	GNAT1
chr3	50201050	50207049	6000	1.0053	SLC38A3
chr3	50286050	50291049	5000	0.9977	IFRD2
chr3	50294550	50301049	6500	1.0001	HYAL3 IFRD2 NAA80
chr3	50316550	50325549	9000	1.0129	HYAL2
chr3	50353550	50360549	7000	1.0022	TMEM115
chr3	50362550	50370549	8000	1.0014	CYB561D2
chr3	50382050	50391049	9000	0.9962
chr3	50439050	50444049	5000	0.9944
chr3	50471050	50476549	5500	0.996
chr3	50498550	50506049	7500	0.9955	CACNA2D2
chr3	50604050	50615049	11000	0.999	CISH MAPKAPK3
chr3	50671050	50678549	7500	0.9982	DOCK3 MIR4787
chr3	51373550	51387049	13500	0.9968	MANF
chr3	51387550	51398549	11000	1.0266	RBM15B
chr3	51711050	51716049	5000	0.9944
chr3	51941050	51946549	5500	1.0042	PARP3 RRP9
chr3	51955050	51961049	6000	0.9998	GPR62 PCBP4
chr3	51966550	51971549	5000	0.9944	PCBP4
chr3	52050050	52062049	12000	1.0107	DUSP7
chr3	52067050	52073049	6000	0.9955	LINC00696
chr3	52121050	52126549	5500	0.996
chr3	52142050	52147049	5000	0.9944
chr3	52245050	52250549	5500	1.0042	PPM1M
chr3	52288550	52295549	7000	0.9944	GLYCTK GLYCTK<AS1 MIR135A1
chr3	52359550	52367549	8000	0.9949
chr3	52381550	52387049	5500	0.9976
chr3	52399550	52412049	12500	0.9985	BAP1 PHF7
chr3	52438050	52444049	6000	0.9944	SEMA3G
chr3	52450550	52459549	9000	1.0009	NISCH TNNC1
chr3	52479050	52486049	7000	0.996
chr3	52487550	52492549	5000	1.0009
chr3	52500550	52507049	6500	0.9952
chr3	52509550	52526549	17000	1.0018
chr3	52528550	52538049	9500	1.0009	NT5DC2 SMIM4
chr3	52796050	52801049	5000	0.9944	ITIH3
chr3	52834550	52840549	6000	0.9944	MUSTN1
chr3	52841050	52846549	5500	1.0009	MIR8064
chr3	52893050	52898049	5000	0.9944	STIMATE TMEM110<MUSTN1
chr3	53042550	53048049	5500	1.0025	SFMBT1
chr3	53071550	53076549	5000	0.9944
chr3	53227050	53235049	8000	0.9944
chr3	53239550	53245049	5500	1.0025
chr3	53493050	53499049	6000	0.9977	CACNA1D
chr3	53721050	53726049	5000	0.9944
chr3	53745550	53752049	6500	0.9966
chr3	53759050	53767049	8000	0.9955
chr3	53798550	53805549	7000	0.996
chr3	53817550	53825049	7500	0.9966
chr3	53842050	53847549	5500	1.0009	CHDH IL17RB
chr3	53879050	53884049	5000	1.0009	ACTR8
chr3	54119550	54126549	7000	1.0088	CACNA2D3
chr3	54131050	54136049	5000	0.9944
chr3	54577550	54583549	6000	0.9955
chr3	55471050	55476549	5500	0.9944
chr3	55478550	55492049	13500	1.0151	WNT5A
chr3	55543050	55549049	6000	0.9944
chr3	57076050	57081549	5500	0.9993	ARHGEF3
chr3	57097050	57102049	5000	0.9944
chr3	57160550	57167049	6500	0.9976	IL17RD
chr3	58234550	58239549	5000	1.0009	ABHD6
chr3	58488550	58493549	5000	0.9944	KCTD6
chr3	61560050	61566549	6500	1.0108	PTPRG
chr3	62093050	62098049	5000	0.9944
chr3	62315550	62320549	5000	0.9944	C3orf14 PTPRG<AS1
chr3	62364050	62382549	18500	1.0141	FEZF2
chr3	62871050	62879049	8000	1.0042	CADPS
chr3	63909550	63914549	5000	0.9977	SCAANT1
chr3	64095550	64101049	5500	0.9944
chr3	64440550	64446049	5500	0.996
chr3	64682050	64690549	8500	1.014	ADAMTS9 ADAMTS9<AS2
chr3	65353050	65360049	7000	0.9964
chr3	65595050	65600049	5000	0.9977
chr3	66034550	66040549	6000	1.002	MAGI1
chr3	66377050	66385049	8000	0.9998
chr3	66400050	66408549	8500	1.0009
chr3	66495550	66501549	6000	1.002	LRIG1
chr3	68928050	68933049	5000	1.0075	FAM19A4
chr3	69736050	69743049	7000	0.9983	MITF
chr3	71062050	71067049	5000	0.9944	FOXP1
chr3	71578050	71587049	9000	1.0035	FOXP1
chr3	71751550	71757049	5500	0.996	EIF4E3 GPR27
chr3	71781550	71788049	6500	0.9952	PROK2
chr3	72443550	72449049	5500	0.9993	RYBP
chr3	73381050	73386049	5000	1.0009
chr3	73621050	73629549	8500	1.0017	PDZRN3 PDZRN3<AS1
chr3	77037050	77042549	5500	0.996	ROBO2
chr3	81759550	81764549	5000	0.9944	GBE1
chr3	88055050	88060549	5500	0.9944	CGGBP1 ZNF654
chr3	96810550	96818549	8000	1.0061	EPHA6
chr3	97819550	97827049	7500	0.9993	CRYBG3
chr3	98732050	98737049	5000	1.0009	ST3GAL6 ST3GAL6<AS1
chr3	101848050	101854549	6500	0.9993	NFKBIZ
chr3	105363050	105371549	8500	1.0009	ALCAM
chr3	107521550	107528049	6500	1.0001	BBX
chr3	108086550	108094049	7500	1.0042	CD47
chr3	108218050	108224549	6500	0.9944	IFT57
chr3	111068050	111076049	8000	1.0009	NECTIN3 NECTIN3<AS1
chr3	111998550	112004049	5500	1.0009	TAGLN3
chr3	112635050	112642049	7000	0.9944	CCDC80
chr3	113211550	113216549	5000	0.9944	BOC
chr3	113270550	113282049	11500	0.9949
chr3	113656050	113661549	5500	0.996
chr3	113944550	113950049	5500	0.9977	ZDHHC23
chr3	114349550	114354549	5000	1.0075	ZBTB20<AS1
chr3	119031550	119037049	5500	0.9944	IGSF11
chr3	119808050	119814049	6000	0.9944
chr3	120090050	120096549	6500	1.0034	GSK3B
chr3	120448050	120453549	5500	0.9976	FSTL1
chr3	122077050	122082549	5500	0.996	CD86
chr3	122180550	122187049	6500	0.9969	CASR
chr3	122911050	122916549	5500	0.9976
chr3	123023550	123031549	8000	1.0019	SEMA5B
chr3	123284050	123289049	5000	0.9944
chr3	123327050	123332549	5500	1.001
chr3	123369550	123374549	5000	0.9944
chr3	123443550	123451549	8000	1.0178	ADCY5
chr3	125010050	125015549	5500	0.9944
chr3	125051550	125060049	8500	0.9977	HEG1
chr3	126013550	126018549	5000	0.9944
chr3	126103050	126112549	9500	0.9952	ALDH1L1<AS1 SLC41A3
chr3	126129550	126137549	8000	0.996
chr3	126212550	126217549	5000	0.9944
chr3	126337550	126344049	6500	0.996
chr3	126349550	126361549	12000	1.005	KLF15
chr3	126389050	126394049	5000	0.9944	CCDC37<DT CFAP100
chr3	126413050	126421049	8000	0.9991
chr3	126485050	126490049	5000	0.9944
chr3	126886550	126891549	5000	0.9944
chr3	126981550	126994049	12500	0.9971	PLXNA1
chr3	126995550	127004549	9000	0.9966
chr3	127008050	127025049	17000	1
chr3	127034050	127043549	9500	0.9958
chr3	127064050	127073049	9000	0.9944
chr3	127133550	127139049	5500	0.996
chr3	127170550	127175549	5000	0.9944
chr3	127452550	127457549	5000	0.9944
chr3	127533550	127538549	5000	0.9944	LINC01471
chr3	127628050	127633049	5000	0.9977	PODXL2
chr3	127667050	127681049	14000	1.0054	ABTB1
chr3	127712050	127721549	9500	0.9977
chr3	127759550	127764549	5000	0.9944
chr3	127818550	127823549	5000	0.9977	MGLL
chr3	128067050	128072549	5500	0.9944
chr3	128075050	128081049	6000	1.0042	RUVBL1<AS1
chr3	128315050	128321049	6000	0.9966
chr3	128380550	128385549	5000	0.9944
chr3	128387050	128394049	7000	0.9944
chr3	128399550	128405049	5500	0.996
chr3	128425050	128431049	6000	0.9944
chr3	128476550	128495049	18500	1.0168	GATA2 GATA2<AS1
chr3	128520550	128526049	5500	0.9944
chr3	129000050	129006049	6000	0.9998	EFCC1 KIAA1257
chr3	129310550	129320049	9500	1.0081	H1FX H1FX<AS1
chr3	129439050	129444549	5500	0.996	IFT122 MBD4
chr3	129526550	129533049	6500	0.9944	RHO
chr3	129552550	129562049	9500	1.0035
chr3	129569550	129579049	9500	0.9999
chr3	129579550	129584549	5000	0.9944
chr3	129601550	129610549	9000	1.0042	PLXND1
chr3	129974550	129979549	5000	0.9977	TRH
chr3	130893050	130898049	5000	0.9944	ATP2C1
chr3	131022550	131028549	6000	1.002	ASTE1 NEK11
chr3	132658550	132664549	6000	1.0053	ACAD11 UBA5
chr3	133742550	133748549	6000	1.002	TF
chr3	133890550	133898549	8000	1.0023	RAB6B
chr3	133925550	133932049	6500	0.9993	C3orf36
chr3	134311050	134316549	5500	0.9944	LINC02004
chr3	134361550	134370049	8500	0.9955	MIR6827
chr3	134370550	134377549	7000	0.9944	AMOTL2
chr3	134597050	134605049	8000	0.9944
chr3	134607550	134612549	5000	0.9944
chr3	134646050	134654549	8500	0.9973	KY
chr3	134695050	134700049	5000	0.9944
chr3	134792050	134801549	9500	1.0134	EPHB1
chr3	135033050	135038549	5500	0.9944
chr3	136192550	136198549	6000	1.0206	MSL2
chr3	137760050	137774549	14500	1.0112	LINC01210 SOX14
chr3	138348050	138353049	5000	0.9944	MRAS
chr3	138432550	138439549	7000	0.999	ESYT3
chr3	138934050	138952049	18000	1.0123	FOXL2 FOXL2NB LINC01391
chr3	139535050	139540049	5000	0.9977	RBP1
chr3	139633550	139639049	5500	0.996
chr3	139932050	139937049	5000	0.9977	CLSTN2
chr3	140555550	140561049	5500	0.9944
chr3	140682050	140687049	5000	0.9944
chr3	141047550	141054549	7000	1.0075	SPSB4
chr3	141062550	141070049	7500	0.9993
chr3	141102550	141107549	5000	0.9944
chr3	141227050	141233049	6000	1.0075	PXYLP1
chr3	141277050	141282049	5000	0.9944
chr3	141399550	141407049	7500	0.9966	ZBTB38
chr3	141409550	141414549	5000	0.9944
chr3	141442050	141448049	6000	0.9955
chr3	142445050	142450549	5500	0.9977	XRN1
chr3	142884050	142890049	6000	0.9966	PCOLCE2
chr3	142959050	142964549	5500	1.0042	PAQR9 PAQR9<AS1
chr3	143117050	143126049	9000	1.0278	CHST2
chr3	143969050	143977049	8000	1.015	C3orf58
chr3	146157050	146163049	6000	0.9955	PLOD2
chr3	147354550	147362049	7500	0.9987
chr3	147367050	147374049	7000	0.9952
chr3	147377050	147382049	5000	0.9944
chr3	147383550	147399549	16000	1.0106	ZIC4
chr3	147403550	147426049	22500	1.007	LOC440982 ZIC1 ZIC4
chr3	149966550	149973049	6500	1.0034	LOC646903 PFN2
chr3	150405050	150414549	9500	1.0163	TSC22D2
chr3	150542550	150549049	6500	0.9969	EIF2A SERP1
chr3	150759550	150766549	7000	1.0049	SIAH2
chr3	150922050	150927049	5000	0.9977
chr3	151084550	151090549	6000	1.0042	MED12L
chr3	151445050	151450049	5000	0.9944
chr3	152265550	152273049	7500	0.9951	MBNL1 MBNL1<AS1
chr3	152833050	152840049	7000	1.0068	P2RY1
chr3	153159050	153164049	5000	0.9944	RAP2B
chr3	154120050	154126549	6500	1.0034	ARHGEF26 ARHGEF26<AS1
chr3	154426050	154432049	6000	0.9944	GPR149
chr3	156671550	156679549	8000	1.0084	TIPARP TIPARP<AS1
chr3	157155550	157161549	6000	1.0009	CCNL1
chr3	158091550	158112049	20500	1.0003	RSRC1 SHOX2
chr3	159760550	159768049	7500	1.0009	IQCJ<SCHIP1-AS1
chr3	160224050	160229049	5000	1.0075	C3orf80
chr3	160398050	160404049	6000	1.0031	IFT80 MIR15B MIR16<2 SMC4
chr3	160752550	160760549	8000	1.0075	PPM1L
chr3	161104050	161109049	5000	0.9977	B3GALNT1
chr3	165193550	165198549	5000	0.9977	SLITRK3
chr3	167731050	167738549	7500	0.996	PDCD10 SERPINI1
chr3	168091550	168097049	5500	0.996	GOLIM4
chr3	168248550	168254049	5500	0.9976	EGFEM1P
chr3	169658050	169671049	13000	1.0027	MECOM
chr3	170582550	170590049	7500	0.9993	SLC7A14
chr3	171156550	171161549	5000	0.9944
chr3	171456550	171463049	6500	0.9977	TNIK
chr3	172444550	172450049	5500	1.001	GHSR
chr3	173393550	173400049	6500	0.9969	NLGN1
chr3	177194050	177199549	5500	0.9944	TBL1XR1
chr3	179147050	179152049	5000	0.9944	LOC101928739 PIK3CA
chr3	181691550	181700049	8500	0.9956
chr3	181715550	181730549	15000	1.0052
chr3	183250550	183258049	7500	1.0048	B3GNT5
chr3	183815550	183820549	5000	0.9944
chr3	184132550	184138549	6000	1.002	EIF2B5
chr3	184163550	184169049	5500	0.996
chr3	184173550	184179549	6000	1.0031	AP2M1
chr3	184185050	184191049	6000	1.0053	ABCF3
chr3	184227550	184235549	8000	1.0065	VWA5B2
chr3	184257050	184263549	6500	1.0099	CAMK2N2
chr3	184319550	184324549	5000	0.9944	EIF4G1 SNORD66
chr3	184331050	184339549	8500	1.0017	FAM131A
chr3	184351050	184356049	5000	0.9944
chr3	184357050	184363549	6500	0.9985	CLCN2 POLR2H
chr3	184377050	184383549	6500	0.996	CHRD THPO
chr3	184505050	184512049	7000	0.9983
chr3	184558050	184567549	9500	1.0081	EPHB3 LINC01840
chr3	184575550	184586049	10500	0.9977
chr3	185046050	185052549	6500	0.9944
chr3	185150050	185155549	5500	0.996	C3orf70
chr3	185822050	185827049	5000	0.9977	IGF2BP2
chr3	185932550	185938549	6000	1.0009	TRA2B
chr3	186044550	186049549	5000	0.9944
chr3	186105050	186113049	8000	1.0173	ETV5
chr3	186254550	186262549	8000	0.996
chr3	186360550	186366049	5500	0.9977	DGKG
chr3	186929050	186934049	5000	1.0009	ST6GAL1
chr3	187232550	187239049	6500	0.9944
chr3	187725050	187732549	7500	0.9955
chr3	187734550	187745049	10500	1.0083	BCL6
chr3	190317550	190322549	5000	0.9944	CLDN1
chr3	191327550	191334049	6500	1.0034	CCDC50 UTS2B
chr3	192404550	192413549	9000	1.0038	FGF12
chr3	192511550	192518049	6500	0.9969	FGF12<AS2
chr3	192913550	192920049	6500	1.005	MB21D2
chr3	193787050	193792049	5000	0.9944
chr3	193811050	193816049	5000	0.9944
chr3	194097550	194104049	6500	0.9944
chr3	194130050	194142549	12500	1.0065	HES1
chr3	194328050	194333049	5000	0.9944
chr3	194357550	194362549	5000	1.0042
chr3	194684050	194690049	6000	1.0064	FAM43A
chr3	195030550	195037549	7000	1.0048
chr3	195058550	195063549	5000	0.9944
chr3	195069050	195074549	5500	1.0059
chr3	195254050	195261049	7000	1.0055
chr3	195866550	195871549	5000	0.9944
chr3	195906050	195911049	5000	1.0009	TNK2 TNK2<AS1
chr3	196965050	196972049	7000	1.0094	PIGZ
chr3	197001050	197006049	5000	0.9944	MELTF<AS1
chr3	197007550	197013049	5500	0.996
chr3	197022050	197030049	8000	0.9993	MELTF
chr3	197295050	197301049	6000	1.0031	DLG1 DLG1<AS1 MIR4797
chr3	197520050	197527549	7500	0.996
chr4	498991	503990	5000	0.9944	PIGG ZNF721
chr4	531491	539490	8000	1.0047
chr4	571491	579990	8500	0.9988	LOC105374338 TMEM271
chr4	672991	681490	8500	0.9995	ATP5ME MYL5
chr4	784491	789990	5500	1.0124
chr4	790491	796490	6000	0.9977
chr4	820491	827490	7000	0.9966	CPLX1
chr4	832491	837990	5500	0.996
chr4	878491	884990	6500	0.9952
chr4	957491	968990	11500	1
chr4	969991	974990	5000	1.0009	DGKQ
chr4	985491	993990	8500	1.0206	IDUA SLC26A1
chr4	999991	1005990	6000	1.0108
chr4	1008491	1016990	8500	1.0046	FGFRL1
chr4	1026991	1034490	7500	0.9957
chr4	1089991	1094990	5000	0.9944
chr4	1109491	1114490	5000	0.9944	LOC105374344 RNF212
chr4	1163991	1173990	10000	1.0134	SPON2
chr4	1207991	1217990	10000	0.9973	CTBP1<AS LOC100130872 SPON2
chr4	1220491	1227490	7000	1.0042
chr4	1240991	1252490	11500	1.0194	CTBP1 CTBP1<DT
chr4	1306991	1312490	5500	0.9993	MAEA
chr4	1324991	1329990	5000	1.0042
chr4	1345491	1350990	5500	1.001	UVSSA
chr4	1351991	1356990	5000	0.9944
chr4	1357491	1363990	6500	1.0082
chr4	1364491	1371490	7000	0.9955
chr4	1398991	1413990	15000	1.023	NKX1<1
chr4	1444991	1452490	7500	0.9987
chr4	1460991	1466990	6000	0.9944
chr4	1488491	1496990	8500	1.005
chr4	1538991	1544490	5500	1.0025
chr4	1559991	1565990	6000	0.9977
chr4	1566991	1572990	6000	0.9966
chr4	1652491	1657490	5000	0.9977
chr4	1758491	1763990	5500	0.9976
chr4	1766491	1774990	8500	0.9989
chr4	1791991	1809490	17500	1.0113	FGFR3
chr4	1978491	1988990	10500	1.0045	MIR943
chr4	2040491	2046490	6000	1.0118	C4orf48
chr4	2057491	2068990	11500	0.9999	NAT8L
chr4	2069491	2074490	5000	0.9944
chr4	2246991	2252490	5500	0.9944	MIR4800
chr4	2257491	2262990	5500	1.0026	MXD4
chr4	2299991	2306990	7000	1.0036
chr4	2360491	2367990	7500	1.002	ZFYVE28
chr4	2412491	2421490	9000	1.0064	CFAP99 ZFYVE28
chr4	2683991	2690490	6500	0.9976
chr4	2789491	2794990	5500	0.9944	SH3BP2
chr4	2795491	2801490	6000	0.9955
chr4	2902991	2910990	8000	0.9995
chr4	2923991	2937990	14000	1.0016	MFSD10 NOP14<AS1
chr4	2938991	2944490	5500	1.0108
chr4	3218991	3225990	7000	0.9983
chr4	3230991	3236990	6000	0.9977
chr4	3237491	3253990	16500	1.0011	MSANTD1
chr4	3303491	3308990	5500	0.9944
chr4	3368991	3374990	6000	1.0074	RGS12
chr4	3384491	3389490	5000	0.9944
chr4	3401491	3409990	8500	0.9997
chr4	3419991	3425490	5500	1.0091
chr4	3427991	3433490	5500	1.0108
chr4	3434491	3439990	5500	0.9944	HGFAC
chr4	3440991	3450490	9500	0.9983	HGFAC
chr4	3461991	3467490	5500	0.9944	DOK7
chr4	3468991	3474490	5500	1.0025
chr4	3497991	3503990	6000	0.9944
chr4	3513491	3521490	8000	1.0079
chr4	3522991	3528990	6000	1.0042
chr4	3687491	3692990	5500	1.001
chr4	3703491	3713990	10500	0.996
chr4	3756491	3778490	22000	1.0061	ADRA2C
chr4	3809491	3814490	5000	0.9944
chr4	4383991	4396990	13000	1.0037	NSG1
chr4	4425491	4431490	6000	0.9955
chr4	4750491	4755490	5000	0.9944
chr4	4758991	4764490	5500	0.9944	LOC101928279
chr4	4850991	4876490	25500	1.0132	MSX1
chr4	5707491	5712990	5500	0.9944	EVC EVC2
chr4	5749491	5755990	6500	0.9969
chr4	5885491	5896990	11500	1.0075	CRMP1
chr4	5950991	5957490	6500	0.9944
chr4	6007491	6012990	5500	0.9944
chr4	6017991	6026490	8500	0.9993
chr4	6038991	6043990	5000	0.9944
chr4	6196991	6202990	6000	0.9988	JAKMIP1 LINC02495
chr4	6225491	6233990	8500	0.9957
chr4	6266491	6273990	7500	1.0026	WFS1
chr4	6290491	6299490	9000	0.9985
chr4	6299991	6305990	6000	1.0031
chr4	6329991	6334990	5000	0.9944
chr4	6364491	6372990	8500	0.9944
[truncated: 6,678 more rows]

## Sheet: S10_hs_20k_ann
W	I	O	E	O/E	P
700	181	343	179.35	1.91	<0.0001
Chr	Start	End	Len	C_M	Sym
chr1	1320001	1346000	26000	0.9974	CPTP INTS11 MIR6808 TAS1R3
chr1	2298001	2324000	26000	0.9999
chr1	2496001	2536000	40000	1.0045	HES5 PANK4
chr1	3058001	3088000	30000	1.0094	LINC00982 PRDM16
chr1	3116001	3142000	26000	1.0004	MIR4251
chr1	3216001	3238000	22000	0.9972
chr1	8348001	8368000	20000	0.9968
chr1	18628001	18650000	22000	1.0022	PAX7
chr1	31752001	31772000	20000	0.9968	ADGRB2 MIR4254
chr1	44406001	44426000	20000	0.9977	RNF220
chr1	50412001	50436000	24000	1.0045	DMRTA2
chr1	75124001	75144000	20000	0.9968	LHX8
chr1	90710001	90736000	26000	0.9993	BARHL2
chr1	118982001	119002000	20000	1.005	LOC105378933 TBX15
chr1	197902001	197930000	28000	1.0009	C1orf53 LHX9
chr1	220874001	220896000	22000	1.0087	HLX HLX<AS1
chr2	19345579	19371578	26000	1.0054	MIR4757 OSR1
chr2	20659579	20683578	24000	0.9998	GDF7
chr2	44921579	44953578	32000	1.0021	LINC01833 SIX3 SIX3<AS1
chr2	63039579	63065578	26000	1.003	LOC100132215 OTX1
chr2	72125579	72155578	30000	1.0035	CYP26B1
chr2	72913579	72937578	24000	0.9998	EMX1
chr2	118825579	118865578	40000	1.0065	EN1
chr2	120341579	120361578	20000	0.9968	INHBB
chr2	156319579	156339578	20000	0.9985	NR4A2
chr2	172069579	172103578	34000	1.0051	DLX1 DLX2 DLX2<DT
chr2	174325579	174345578	20000	1.0091	LINC01305 SP9
chr2	176079579	176143578	64000	1.0011	EVX2 HOXD<AS2 HOXD10 HOXD11 HOXD12 HOXD13 HOXD8 HOXD9 LOC401021
chr2	176145579	176167578	22000	1.0026	HOXD3 HOXD4 MIR10B
chr2	178557579	178581578	24000	0.9974
chr2	199449579	199471578	22000	1.0017	SATB2 SATB2<AS1
chr2	222287579	222315578	28000	1.0001	CCDC140 PAX3
chr2	236153579	236181578	28000	1.0088	GBX2
chr3	27712050	27732049	20000	1.0017	EOMES
chr3	46986050	47014049	28000	1.0006	NRADDP
chr3	48414050	48434049	20000	0.9968	PLXNB1
chr3	48576050	48602049	26000	1.0023	COL7A1 MIR711
chr3	48644050	48664049	20000	1.0009	CELSR3 LINC02585 MIR4793
chr3	49644050	49664049	20000	0.9977
chr3	55470050	55494049	24000	0.999	WNT5A
chr3	128472050	128500049	28000	1.0045	GATA2 GATA2<AS1
chr3	147376050	147398049	22000	0.9993	ZIC4
chr3	147402050	147428049	26000	1.0003	LOC440982 ZIC1 ZIC4
chr4	3756491	3778490	22000	1.0009	ADRA2C
chr4	4848491	4876490	28000	1.0081	MSX1
chr4	8264491	8286490	22000	0.9968	HTRA3
chr4	8854491	8882490	28000	1.0086	HMX1
chr4	10106491	10126490	20000	0.9968	WDR1
chr4	13520491	13548490	28000	1.0011	LINC01096 LINC01097 NKX3<2
chr4	110608491	110646490	38000	1.0074	PANCR PITX2
chr4	173512491	173542490	30000	1.006	HAND2 HAND2<AS1 SCRG1
chr5	1871936	1893935	22000	1.0009	CTD<2194D22.4 IRX4
chr5	2733936	2759935	26000	1.0016	C5orf38 IRX2
chr5	3585936	3611935	26000	1.0042	IRX1
chr5	37821936	37841935	20000	0.9985	GDNF GDNF<AS1
chr5	77625936	77645935	20000	0.9977	OTP
chr5	88673936	88693935	20000	0.9968	LINC00461 MEF2C<AS2
chr5	123081936	123101935	20000	0.9977	LOC105379152 PRDM6
chr5	135023936	135047935	24000	1.0053	C5orf66 C5orf66<AS1 PITX1
chr6	1377677	1397676	20000	1.0001	FOXF2 MIR6720
chr6	1591677	1637676	46000	1.0066	FOXC1 FOXCUT
chr6	5987677	6009676	22000	0.9989	NRN1
chr6	10397677	10429676	32000	1.008	TFAP2A TFAP2A<AS1 TFAP2A-AS2
chr6	50833677	50853676	20000	0.9968
chr6	98825677	98845676	20000	0.9968	PNKY POU3F2
chr6	100445677	100473676	28000	1.0021	SIM1
chr6	108155677	108179676	24000	1.0056	NR2E1
chr6	170277677	170299676	22000	1.0103	DLL1 FAM120B LOC285804
chr7	1223698	1257697	34000	1.0065	UNCX
chr7	27091698	27115697	24000	0.9979	HOTAIRM1 HOXA1 HOXA2
chr7	27129698	27207697	78000	1.0058	HOTTIP HOXA<AS3 HOXA10 HOXA10-AS HOXA10-HOXA9 HOXA11 HOXA11-AS HOXA13 HOXA4 HOXA5 HOXA6 HOXA7 HOXA9 MIR196B
chr7	151113698	151143697	30000	1.0008	AGAP3
chr7	155447698	155475697	28000	1.0086	EN2
chr7	155795698	155817697	22000	1.0013	SHH
chr7	157003698	157023697	20000	0.9968	MNX1 MNX1<AS1 MNX1-AS2
chr7	157673698	157695697	22000	1.0046
chr8	26033725	26053724	20000	1.0009	EBF2
chr8	142447725	142469724	22000	1.0026	ADGRB1
chr8	143801725	143821724	20000	1.0009	MIR937 SCRIB
chr8	144253725	144279724	26000	0.9997	MIR7112 SCX
chr8	144497725	144529724	32000	1.0102	C8orf82 GPT LRRC14 LRRC24 MFSD3 RECQL4
chr9	37017089	37043088	26000	1.0048	PAX5
chr9	93941089	93963088	22000	1.0029	BARX1 BARX1<DT
chr9	123997089	124025088	28000	1.0017	LHX2 LOC100505588
chr9	126609089	126629088	20000	1.0067	LMX1B
chr9	132575089	132605088	30000	1.0012	BARHL1
chr9	133567089	133587088	20000	0.9977	FAM163B
chr9	134765089	134787088	22000	0.9985
chr9	136197089	136219088	22000	0.9989	LHX3
chr9	136493089	136515088	22000	1.0005
chr9	137009089	137029088	20000	0.9968	ABCA2 C9orf139
chr9	137161089	137181088	20000	1.0001	LRRC26 MIR3621 TMEM210
chr10	8034372	8064371	30000	1.0049	GATA3 GATA3<AS1
chr10	75390372	75414371	24000	1.0031	LOC101929234 ZNF503 ZNF503<AS2
chr10	93056372	93078371	22000	1.0054	CYP26A1 CYP26C1
chr10	99518372	99542371	24000	1.0037	LINC01475 NKX2<3
chr10	100728372	100756371	28000	1.0035	PAX2
chr10	101214372	101236371	22000	1.0034	LBX1 LBX1<AS1
chr10	117530372	117558371	28000	1.0088	EMX2 EMX2OS
chr10	123128372	123160371	32000	1.0041	BUB3 HMX2 HMX3
chr10	129880372	129904371	24000	0.9985
chr10	129950372	129980371	30000	1.014	EBF3
chr10	132192372	132212371	20000	1.0001
chr10	132396372	132416371	20000	0.9968	PWWP2B
chr11	1442950	1466949	24000	0.999
chr11	2128950	2152949	24000	1.0034	IGF2 IGF2<AS MIR483
chr11	6606950	6634949	28000	1.0011	TAF10 TPP1
chr11	31790950	31830949	40000	1.0078	PAUPAR PAX6 PAX6<AS1
chr11	43568950	43588949	20000	0.9968	MIR129<2 MIR670HG
chr11	69632950	69658949	26000	1.0054	CCND1
chr12	53942328	54012327	70000	1.0015	HOTAIR HOXC<AS1 HOXC-AS2 HOXC-AS3 HOXC10 HOXC11 HOXC12 HOXC8 HOXC9 MIR196A2
chr12	54014328	54038327	24000	0.9987	HOXC4 HOXC5 HOXC6 MIR615
chr12	113462328	113482327	20000	1.005	LHX5 LHX5<AS1
chr12	114392328	114418327	26000	1.0015	TBX5 TBX5<AS1
chr12	114664328	114684327	20000	0.9977	TBX3
chr13	78591019	78611018	20000	1.0001	POU4F1
chr13	99963019	99993018	30000	0.9999	ZIC2 ZIC5
chr13	112045019	112079018	34000	1.0037	SOX1
chr14	36502691	36526690	24000	0.9988	NKX2<1 NKX2-1-AS1 SFTA3
chr14	36644691	36666690	22000	1.0099	PAX9
chr14	37580691	37606690	26000	1.0009	FOXA1 TTC6
chr14	56792691	56814690	22000	0.9985	OTX2 OTX2<AS1
chr14	60636691	60658690	22000	0.9972	SALRNA1 SIX1
chr14	100714691	100738690	24000	1.0004	DLK1
chr14	104166691	104186690	20000	0.9993
chr14	104786691	104806690	20000	0.9985	AKT1 ZBTB42
chr14	105136691	105158690	22000	0.9977	MIR6765
chr14	105470691	105498690	28000	0.9992	CRIP1 CRIP2 TEDC1
chr15	52778973	52808972	30000	1.0032	ONECUT1
chr15	59990973	60012972	22000	0.9972	FOXB1
chr15	67816973	67840972	24000	1.0099	LOC101929076 RNU6<1 RNU6-2 RNU6-7 RNU6-8 RNU6-9 SKOR1
chr15	89356973	89384972	28000	1.0001	MIR9<3 MIR9-3HG
chr15	96338973	96370972	32000	1.0014
chr16	663784	689783	26000	1.0105	JMJD8 LOC105371184 RHBDL1 RHOT2 STUB1 WDR24
chr16	1151784	1177783	26000	1.0044	CACNA1H
chr16	1199784	1225783	26000	0.9993	TPSG1
chr16	1757784	1783783	26000	1.0091	EME2 MRPS34 NME3 NUBP2 SPSB3
chr16	1973784	1993783	20000	0.9985	GFER NOXO1 SYNGR3 TBL3
chr16	2751784	2771783	20000	0.9968	SRRM2 SRRM2<AS1
chr16	4679784	4699783	20000	0.9977	NUDT16L1
chr16	54919784	54941783	22000	1.0026	CRNDE IRX5
chr16	86485784	86523783	38000	1.0057	FENDRR FOXF1
chr17	7831439	7863438	32000	1.0082	CYB5D1 KDM6B NAA38 TMEM88
chr17	36923439	36953438	30000	1.006	AATF LHX1 LHX1<DT
chr17	48579439	48607438	28000	0.9991	HOXB<AS3 HOXB3 HOXB4 HOXB5 HOXB6 MIR10A
chr17	48609439	48633438	24000	0.9993	HOXB7 HOXB8 HOXB9 MIR196A1
chr17	61383439	61417438	34000	1.0108	C17orf82 TBX2 TBX2<AS1
chr17	61449439	61471438	22000	0.9993	TBX4
chr17	79775439	79821438	46000	1.0062	CBX2 CBX8
chr17	79925439	79945438	20000	0.9977	LINC01979
chr17	81079439	81111438	32000	0.9998
chr17	81383439	81411438	28000	0.9988	BAHCC1 LOC100130370 MIR4740
chr17	82011439	82037438	26000	0.9979	CENPX DCXR LRRC45 RAC3
chr17	82079439	82101438	22000	1.0021	FASN SNORD134
chr17	82227439	82251438	24000	0.9985	MIR6787 SLC16A3
chr17	83069439	83095438	26000	1.005	METRNL
chr18	47243998	47265997	22000	0.9997	SKOR2
chr18	50267998	50287997	20000	1.0009	CFAP53 CXXC1 MBD1
chr18	57423998	57449997	26000	1.0022	ONECUT2
chr18	75197998	75219997	22000	0.9977	TSHZ1 ZADH2
chr18	78965998	78999997	34000	1.0014	SALL3
chr18	79431998	79463997	32000	1.0059
chr19	1218713	1240712	22000	1.0001	ATP5F1D CBARP
chr20	21499097	21531096	32000	1.0088	NKX2<2
chr20	21697097	21719096	22000	0.9989	LINC01726 PAX1
chr20	22567097	22587096	20000	1.0009	FOXA2 LINC00261
chr20	23033097	23053096	20000	0.9985	SSTR4 THBD
chr20	58839097	58859096	20000	1.0017	GNAS GNAS<AS1
chr20	61869097	61889096	20000	0.9993
chr20	62549097	62569096	20000	0.9968	MIR1<1 MIR1-1HG MIR1-1HG-AS1 MIR133A2
chr21	36688930	36714929	26000	1.0044	SIM2
chr22	19744947	19770946	26000	1.0034	TBX1
chr22	19966947	19992946	26000	0.9997
chr22	27784947	27810946	26000	1.0007	MN1
chr22	45958947	45978946	20000	0.9993	WNT7B
chr22	46058947	46092946	34000	1.0014	LOC642648 MIR3619 MIRLET7BHG
chr22	49948947	49972946	24000	0.9985	MIR6821 PIM3
chrX	24998479	25024478	26000	0.9977	ARX
chrX	40076479	40112478	36000	1.0126	BCOR
chrX	153766479	153788478	22000	0.9981	SRPK3
chrX	153948479	153974478	26000	1.006	HCFC1 HCFC1<AS1 TMEM187

[truncated: 2 more sheets: S11_mm_5k_ann, S12_mm_20k_ann]
